# Supplementary material for: Ocular Phenotyping of Knockout Mice Identifies Genes Associated With Late Adult Retinal Phenotypes
Source: Invest Ophthalmol Vis Sci. 2025 Jun 23;66(6):64. doi: 10.1167/iovs.66.6.64 (PMC12186831; doi:10.1167/iovs.66.6.64)
Supplement: Supplement 4 [file iovs-66-6-64_s004.xlsx]

## Sheet: FinalSheet
Gene (Mouse)	Gene (Human)	Gene Name	Gene Location (Human)	Mouse PMID	Human PMID	Other PMID	Knock-out Mouse	Phenotyping Center	Multiple Retinal Phenotype?	Ocular Phenotype	Retina Phenotype	Lens Phenotype	Cornea Phenotype	Other Systemic Phenotypes	Zygosity	Sex Specificity	Sex Difference in Ocular Phenotype	Notes	PLAE Human Retina (0=no, 1= yes)	PLAE Human RPE	PLAE Mouse Retina	PLAE Mouse RPE
Atp8b1	ATP8B1	ATPase Phospholipid Transporting 8B1	18q21.31	N/A	N/A	N/A	14976163, tko	TCP	0	abnormal optic disk morphology, abnormal retina blood vessel morphology, abnormal retina vasculature morphology, anophthalmia, corneal opacity, persistence of hyaloid vascular system	X		X	3,4,5,6,7,10,11,12,13,17,19	Hom	female	X		0	0	0	0
Abhd17b	ABHD17B	Abhydrolase Domain Containing 17B, Depalmitoylase	9q21.13	N/A	N/A	N/A	N/A	JAX	0	abnormal cornea morphology, abnormal retina morphology, mydriasis	X		X	6	Hom	female	X		0	0	1	1
Calcoco1	CALCOCO1	Calcium Binding And Coiled-Coil Domain 1	12q13.13	N/A	N/A	N/A	N/A	MRC Harwell	0	abnormal retina morphology, cataract	X	X		4,5,6,10	Hom	female	X		1	1	1	1
Gnb4	GNB4	G Protein Subunit Beta 4	3q26.33	30425286 - protein in insulin resistance pathway down-regulated in PIGF ablated diabetic mice retina	N/A	N/A	N/A	MRC Harwell	0	abnormal retina morphology	X			4,5,6,7,13	Hom	both			1	1	1	0
Mt1	MT1A	Metallothionein 1A	16q13	N/A	N/A	N/A	8290567, tko	BCM	0	abnormal retina inner nuclear layer morphology	X				Hom	female	X		1	1	not mouse gene	not mouse gene
Mt1	MT1B	Metallothionein 1B	16q13	N/A	N/A	N/A	8290567, tko	BCM	0	abnormal retina inner nuclear layer morphology	X				Hom	female	X		0	0	not mouse gene	not mouse gene
Mt1	MT1E	Metallothionein 1E	16q13	N/A	N/A	N/A	8290567, tko	BCM	0	abnormal retina inner nuclear layer morphology	X				Hom	female	X		1	1	not mouse gene	not mouse gene
Mt1	MT1F	Metallothionein 1F	16q13	N/A	N/A	N/A	8290567, tko	BCM	0	abnormal retina inner nuclear layer morphology	X				Hom	female	X		1	1	not mouse gene	not mouse gene
Mt1	MT1G	Metallothionein 1G	16q13	N/A	N/A	N/A	8290567, tko	BCM	0	abnormal retina inner nuclear layer morphology	X				Hom	female	X		1	1	1	1
Mt1	MT1H	Metallothionein 1H	16q13	N/A	N/A	N/A	8290567, tko	BCM	0	abnormal retina inner nuclear layer morphology	X				Hom	female	X		1	1	not mouse gene	not mouse gene
Mt1	MT1HL1	Metallothionein 1H Like 1	1q43	N/A	N/A	N/A	8290567, tko	BCM	0	abnormal retina inner nuclear layer morphology	X				Hom	female	X		0	0	not mouse gene	not mouse gene
Mt1	MT1M	Metallothionein 1M	16q13	N/A	N/A	N/A	8290567, tko	BCM	0	abnormal retina inner nuclear layer morphology	X				Hom	female	X		1	1	not mouse gene	not mouse gene
Mt1	MT1X	Metallothionein 1X	16q13	N/A	N/A	N/A	8290567, tko	BCM	0	abnormal retina inner nuclear layer morphology	X				Hom	female	X		1	1	not mouse gene	not mouse gene
Mt1	MT2A	Metallothionein 2A	16q13	N/A	28635422 - significant association of SNP rs28366003 at MT2A gene with susceptibility to the dry form of AMD in a Northern Spanish population.	N/A	8290567, tko	BCM	0	abnormal retina inner nuclear layer morphology	X				Hom	female	X		1	1	not mouse gene	not mouse gene
Nt5dc1	NT5DC1	5'-Nucleotidase Domain Containing 1	6q22.1	N/A	N/A	N/A	N/A	JAX	0	abnormal retina morphology, persistence of hyaloid vascular system	X			5,6	Hom	male	X		1	1	0	0
Sorl1	SORL1	Sortilin Related Receptor 1	11q24.1	32472518 - KO depletes INL cells	28102455 - increased in vitreous of iERM, 23652469 - vitreous levels novel risk factor for early PDR	N/A	16174740, tko	MRC Harwell	0	abnormal retina morphology	X			3,4,6,7,16,19	Hom	female	X		1	1	1	1
Tat	TAT	Tyrosine Aminotransferase	16q22.2	2897426 - retinal tyrosine concentration correlated with serum levels	N/A	N/A	N/A	JAX	1	abnormal retina blood vessel morphology, abnormal retina morphology, persistence of hyaloid vascular system	X			1,4,5,6,7	Hom	male	X		0	0	0	0
Thsd7a	THSD7A	Thrombospondin Type 1 Domain Containing 7A	7p21.3	N/A	N/A	N/A	N/A	JAX	0	abnormal lens morphology, abnormal retina morphology	X	X		4,6,12	Hom	male	X		1	1	1	1
Tmem51	TMEM51	Transmembrane Protein 51	1p36.21	N/A	N/A	N/A	N/A	MRC Harwell	0	abnormal retina morphology	X			5,6,17	Hom	male	X		1	1	1	1
Trim39	TRIM39	Tripartite Motif Containing 39	6p22.1	N/A	N/A	N/A	N/A	MRC Harwell	0	abnormal optic disk morphology, abnormal retina morphology, corneal opacity, corneal vascularization, fused cornea and lens	X	X	X	5,6,7,13,15,17	Hom	male	X		0	0	1	1
Spink12			N/A	N/A	N/A	N/A	30590135, tko	JAX	0	abnormal retina morphology	X			5,6,13,15	Hom	male	X				0	0

## Sheet: WithoutIncorrectsRemoved
Correct on Review	Gene (Mouse)	Gene (Human)	Gene Name	Gene Location (Human)	Mouse PMID	Human PMID	Other PMID	Knock-out Mouse	Phenotyping Center	Multiple Retinal Phenotype?	Ocular Phenotype	Retina Phenotype	Lens Phenotype	Cornea Phenotype	Other Systemic Phenotypes	Zygosity	Preweaning Lethality (Hom)	Preweaning Lethality (Het)	Preweaning Lethality (Hem)	Embryonic Lethality (Hom)	Life Stage (exclude E)	Sex Specificity	Sex Difference in Ocular Phenotype	Notes	PLAE Human Retina (0=no, 1= yes)	PLAE Human RPE	PLAE Mouse Retina	PLAE Mouse RPE	Column1
Yes	Abhd17b	ABHD17B	Abhydrolase Domain Containing 17B, Depalmitoylase	9q21.13	N/A	N/A	N/A	N/A	JAX	0	abnormal cornea morphology, abnormal retina morphology, mydriasis	X		X	6	Hom					Late adult	female	X		0	0	1	1
NO	Agbl1	AGBL1	AGBL Carboxypeptidase 1	15q25.3	N/A	24094747- dominant late-onset Fuchs corneal dystrophy and alter protein-protein interaction with TCF4	N/A	N/A	JAX	0	abnormal lens morphology, abnormal optic disk morphology, abnormal retina blood vessel morphology, abnormal retina vasculature morphology, abnormal vitreous body morphology, cataract, fused cornea and lens, iris synechia, persistence of hyaloid vascular system	X	X	X	4,5,6,7	Hom					Late adult	male	X		0	0	0	0
NO	Apmap	APMAP	Adipocyte Plasma Membrane Associated Protein	20p11.21	N/A	N/A	N/A	28559441, tko	JAX	0	abnormal lens morphology, abnormal optic disk morphology, abnormal retina blood vessel morphology, abnormal retina vasculature morphology, abnormal vitreous body morphology, fused cornea and lens, iris synechia	X	X	X	4,5,6,7,15,16	Hom					Late adult	male	X		1	1	1	1
NO	Atp8b1	ATP8B1	ATPase Phospholipid Transporting 8B1	18q21.31	N/A	N/A	N/A	14976163, tko	TCP	0	abnormal optic disk morphology, abnormal retina blood vessel morphology, abnormal retina vasculature morphology, anophthalmia, corneal opacity, persistence of hyaloid vascular system	X		X	3,4,5,6,7,10,11,12,13,17,19	Hom					Early adult, Late adult	female	X	Retinal issues only in late adult	0	0	0	0
NO	1700001O22Rik	C9orf50	Chromosome 9 Open Reading Frame 50	9q34.11	N/A	N/A	N/A	N/A	JAX	0	abnormal lens morphology, abnormal optic disk morphology, abnormal retina blood vessel morphology, abnormal retina vasculature morphology, abnormal vitreous body morphology, cataract, fused cornea and lens, iris synechia, persistence of hyaloid vascular system	X	X	X	6,7	Hom					Late adult	both	X		0	0	0	0
Yes	Calcoco1	CALCOCO1	Calcium Binding And Coiled-Coil Domain 1	12q13.13	N/A	N/A	N/A	N/A	MRC Harwell	0	abnormal retina morphology, cataract	X	X		4,5,6,10	Hom					Late adult	female	X		1	1	1	1
NO	Cib3	CIB3	Calcium And Integrin Binding Family Member 3	19p13.11	N/A	N/A	N/A	N/A	MRC Harwell	0	abnormal optic disk morphology, abnormal retina blood vessel morphology, abnormal retina vasculature morphology, cataract, persistence of hyaloid vascular system	X	X		5,6,7,15,17	Hom					Early adult, Late adult	both	X	Retinal issues only in late adult	0	0	0	0
NO	Dnmbp	DNMBP	Dynamin Binding Protein	10q24.2	N/A	30290152 - Bi-allelic Loss-of-Function Variants in DNMBP Cause Infantile Cataracts	N/A	N/A	UC Davis	0	abnormal optic disk morphology, abnormal retina blood vessel morphology, abnormal retina vasculature morphology, persistence of hyaloid vascular system	X			3,4,6,7,9,10,13,15,17,19	Hom					Late adult	both	X		1	1	1	1
YES	Gnb4	GNB4	G Protein Subunit Beta 4	3q26.33	30425286 - protein in insulin resistance pathway down-regulated in PIGF ablated diabetic mice retina	N/A	N/A	N/A	MRC Harwell	0	abnormal retina morphology	X			4,5,6,7,13	Hom					Late adult	both			1	1	1	0
NO	Hipk4	HIPK4	Homeodomain Interacting Protein Kinase 4	19q13.2	N/A	N/A	34849772 - drosophila - UAS-hHIPK4 caused a significant reduction in eye size compared to the dhipk mutant phenotype	32163033, tko	JAX	0	abnormal optic disk morphology, abnormal retina blood vessel morphology, abnormal retina vasculature morphology, abnormal vitreous body morphology, cataract, fused cornea and lens, iris synechia, persistence of hyaloid vascular system	X	X	X	3,6,7	Hom					Late adult	male	X		0	0	0	0
NO	Ik	IK	IK Cytokine	5q31.3	N/A	N/A	N/A	N/A	KMPC	0	abnormal cornea morphology, abnormal iris pigmentation, abnormal lens morphology, abnormal optic disk morphology, abnormal retina blood vessel morphology, abnormal retina vasculature morphology, cataract, corneal opacity, fused cornea and lens, iris synechia, mydriasis, persistence of hyaloid vascular system	X	X	X	1,3,5,6,7,15,19	Het	X			X	Late adult	both			1	1	1	1
YES	Mt1	MT1A	Metallothionein 1A	16q13	15215744	33137607 - Corneal tissue induces transcription of metallothioneins in monocyte-derived human macrophages	N/A	8290567, tko	BCM	0	abnormal retina inner nuclear layer morphology	X				Hom					Late adult	female	X		1	1	not mouse gene	not mouse gene
YES	Mt1	MT1B	Metallothionein 1B	16q13	15215744	N/A	N/A	8290567, tko	BCM	0	abnormal retina inner nuclear layer morphology	X				Hom					Late adult	female	X		0	0	not mouse gene	not mouse gene
YES	Mt1	MT1E	Metallothionein 1E	16q13	15215744	33137607 - Corneal tissue induces transcription of metallothioneins in monocyte-derived human macrophages	N/A	8290567, tko	BCM	0	abnormal retina inner nuclear layer morphology	X				Hom					Late adult	female	X		1	1	not mouse gene	not mouse gene
YES	Mt1	MT1F	Metallothionein 1F	16q13	15215744	33137607 - Corneal tissue induces transcription of metallothioneins in monocyte-derived human macrophages	N/A	8290567, tko	BCM	0	abnormal retina inner nuclear layer morphology	X				Hom					Late adult	female	X		1	1	not mouse gene	not mouse gene
YES	Mt1	MT1G	Metallothionein 1G	16q13	15215744	22410569 - ocular adnexal mucosa-associated lymphoid tissue (MALT) lymphoma methylation status	N/A	8290567, tko	BCM	0	abnormal retina inner nuclear layer morphology	X				Hom					Late adult	female	X		1	1	1	1
YES	Mt1	MT1H	Metallothionein 1H	16q13	15215744	33137607 - Corneal tissue induces transcription of metallothioneins in monocyte-derived human macrophages	N/A	8290567, tko	BCM	0	abnormal retina inner nuclear layer morphology	X				Hom					Late adult	female	X		1	1	not mouse gene	not mouse gene
YES	Mt1	MT1HL1	Metallothionein 1H Like 1	1q43	15215744	N/A	N/A	8290567, tko	BCM	0	abnormal retina inner nuclear layer morphology	X				Hom					Late adult	female	X		0	0	not mouse gene	not mouse gene
YES	Mt1	MT1M	Metallothionein 1M	16q13	15215744	32495853 - p-regulation of MT1M can inhibit RGC cell apoptosis and inflammation, and promote RGC cell proliferation through the PI3K/AKT signaling pathway	N/A	8290567, tko	BCM	0	abnormal retina inner nuclear layer morphology	X				Hom					Late adult	female	X		1	1	not mouse gene	not mouse gene
YES	Mt1	MT1X	Metallothionein 1X	16q13	15215744	33137607 - Corneal tissue induces transcription of metallothioneins in monocyte-derived human macrophages	N/A	8290567, tko	BCM	0	abnormal retina inner nuclear layer morphology	X				Hom					Late adult	female	X		1	1	not mouse gene	not mouse gene
YES	Mt1	MT2A	Metallothionein 2A	16q13	15215744	28635422 - significant association of SNP rs28366003 at MT2A gene with susceptibility to the dry form of AMD in a Northern Spanish population.	N/A	8290567, tko	BCM	0	abnormal retina inner nuclear layer morphology	X				Hom					Late adult	female	X		1	1	not mouse gene	not mouse gene
YES	Nt5dc1	NT5DC1	5'-Nucleotidase Domain Containing 1	6q22.1	N/A	N/A	N/A	N/A	JAX	0	abnormal retina morphology, persistence of hyaloid vascular system	X			5,6	Hom					Early adult, Late adult	male	X	Persistence of hyaloid vasculature - early adult; abnormal retinal morphology - late adult	1	1	0	0
NO	Olfml2b	OLFML2B	Olfactomedin Like 2B	1q23.3	N/A	27821182 - expressed in human cornea, lens, retina	31111317 - expressed in retina of spotted gar in PRL, ONL, INL	N/A	JAX	0	abnormal lens morphology, abnormal optic disk morphology, abnormal retina blood vessel morphology, abnormal retina vasculature morphology, abnormal vitreous body morphology, cataract, fused cornea and lens, iris synechia, persistence of hyaloid vascular system	X	X	X	6,7	Hom					Late adult	both	X		1	0	1	0
NO	Ppfibp2	PPFIBP2	PPFIA Binding Protein 2	11p15.4	N/A	N/A	N/A	N/A	TCP	0	abnormal lens morphology, abnormal optic disk morphology, abnormal retina blood vessel morphology, abnormal retina vasculature morphology, persistence of hyaloid vascular system	X	X		3,4,6,7,9,10,13,15,19	Hom					Late adult	both	X		0	1	0	1
NO	Ptp4a1	PTP4A1	Protein Tyrosine Phosphatase 4A1	6q12	N/A	16192744 - Exclusion of four candidate genes, KHDRBS2, PTP4A1, KIAA1411 and OGFRL1, as causative of autosomal recessive retinitis pigmentosa	N/A	29057934, tko	TCP	0	abnormal optic disk morphology, abnormal retina blood vessel morphology, abnormal retina vasculature morphology, cataract, microphthalmia, persistence of hyaloid vascular system	X	X		3,4,5,6,7,10,11,12,13,15	Hom					Early adult, Late adult	both	X	Retinal issues only in late adult	0	0	0	0
YES	Sorl1	SORL1	Sortilin Related Receptor 1	11q24.1	32472518 - KO depletes INL cells	28102455 - increased in vitreous of iERM, 23652469 - vitreous levels novel risk factor for early PDR	N/A	16174740, tko	MRC Harwell	0	abnormal retina morphology	X			3,4,6,7,16,19	Hom					Late adult	female	X		1	1	1	1
YES	Tat	TAT	Tyrosine Aminotransferase	16q22.2	2897426 - retinal tyrosine concentration correlated with serum levels	36118278, 23954227, 16684290 - Tyrosinemia Type II (Richner-Hanhart syndrome) - ulcerated keratitis	N/A	N/A	JAX	1	abnormal retina blood vessel morphology, abnormal retina morphology, persistence of hyaloid vascular system	X			1,4,5,6,7	Hom	X				Late adult	male	X		0	0	0	0
NO	Tex2	TEX2	Testis Expressed 2	17q23.3	N/A	N/A	N/A	N/A	JAX	0	abnormal lens morphology, abnormal optic disk morphology, abnormal retina blood vessel morphology, abnormal retina vasculature morphology, abnormal vitreous body morphology, cataract, fused cornea and lens, iris synechia, persistence of hyaloid vascular system	X	X	X	4,5,6,7,12,13	Hom					Late adult	both	X		1	1	1	1
NO	Trf	TF	Transferrin	3q22.1	18509548 - protective role in muller glial cells, 21179240 overexpression in rd10 mice prevents photoreceptor degeneration	24350254 - polymorphisms in keratoconus/fuchs, 8344986 made and bound by photoreceptors, 25915522/23089144 transferrin/receptor levels may change AMD risk	19198156 - inolved in retina development in rats	32374849, tko and hepatic-specific ko	JAX	0	abnormal optic disk morphology, abnormal retina blood vessel morphology, abnormal retina vasculature morphology, abnormal vitreous body morphology, cataract, fused cornea and lens, iris synechia, persistence of hyaloid vascular system	X	X	X	1,2,4,5,6,7,13,15	Het	X				Late adult	both	X		1	1	1	1
YES	Thsd7a	THSD7A	Thrombospondin Type 1 Domain Containing 7A	7p21.3	N/A	N/A	N/A	N/A	JAX	0	abnormal lens morphology, abnormal retina morphology	X	X		4,6,12	Hom					Late adult	male	X		1	1	1	1
YES	Tmem51	TMEM51	Transmembrane Protein 51	1p36.21	N/A	N/A	N/A	N/A	MRC Harwell	0	abnormal retina morphology	X			5,6,17	Hom					Late adult	male	X		1	1	1	1
YES	Trim39	TRIM39	Tripartite Motif Containing 39	6p22.1	N/A	20875797 - independently associated with Behcet's	N/A	N/A	MRC Harwell	0	abnormal optic disk morphology, abnormal retina morphology, corneal opacity, corneal vascularization, fused cornea and lens	X	X	X	5,6,7,13,15,17	Hom					Late adult	male	X		0	0	1	1
YES	Spink12			N/A	N/A	N/A	N/A	30590135, tko	JAX	0	abnormal retina morphology	X			5,6,13,15	Hom					Late adult	male	X		0	0	0	0

## Sheet: Incorrects
Correct on Review	Gene (Mouse)	Gene (Human)	Gene Name	Gene Location (Human)	Mouse PMID	Human PMID	Other PMID	Knock-out Mouse	Phenotyping Center	Multiple Retinal Phenotype?	Ocular Phenotype	Retina Phenotype	Lens Phenotype	Cornea Phenotype	Other Systemic Phenotypes	Zygosity	Preweaning Lethality (Hom)	Preweaning Lethality (Het)	Preweaning Lethality (Hem)	Embryonic Lethality (Hom)	Life Stage (exclude E)	Sex Specificity	Sex Difference in Ocular Phenotype	Notes	PLAE Human Retina (0=no, 1= yes)	PLAE Human RPE	PLAE Mouse Retina	PLAE Mouse RPE	Column1
NO	Agbl1	AGBL1	AGBL Carboxypeptidase 1	15q25.3	N/A	24094747- dominant late-onset Fuchs corneal dystrophy and alter protein-protein interaction with TCF4	N/A	N/A	JAX	0	abnormal lens morphology, abnormal optic disk morphology, abnormal retina blood vessel morphology, abnormal retina vasculature morphology, abnormal vitreous body morphology, cataract, fused cornea and lens, iris synechia, persistence of hyaloid vascular system	X	X	X	4,5,6,7	Hom					Late adult	male	X		0	0	0	0
NO	Apmap	APMAP	Adipocyte Plasma Membrane Associated Protein	20p11.21	N/A	N/A	N/A	28559441, tko	JAX	0	abnormal lens morphology, abnormal optic disk morphology, abnormal retina blood vessel morphology, abnormal retina vasculature morphology, abnormal vitreous body morphology, fused cornea and lens, iris synechia	X	X	X	4,5,6,7,15,16	Hom					Late adult	male	X		1	1	1	1
NO	1700001O22Rik	C9orf50	Chromosome 9 Open Reading Frame 50	9q34.11	N/A	N/A	N/A	N/A	JAX	0	abnormal lens morphology, abnormal optic disk morphology, abnormal retina blood vessel morphology, abnormal retina vasculature morphology, abnormal vitreous body morphology, cataract, fused cornea and lens, iris synechia, persistence of hyaloid vascular system	X	X	X	6,7	Hom					Late adult	both	X		0	0	0	0
NO	Cib3	CIB3	Calcium And Integrin Binding Family Member 3	19p13.11	N/A	N/A	N/A	N/A	MRC Harwell	0	abnormal optic disk morphology, abnormal retina blood vessel morphology, abnormal retina vasculature morphology, cataract, persistence of hyaloid vascular system	X	X		5,6,7,15,17	Hom					Early adult, Late adult	both	X	Retinal issues only in late adult	0	0	0	0
NO	Dnmbp	DNMBP	Dynamin Binding Protein	10q24.2	N/A	30290152 - Bi-allelic Loss-of-Function Variants in DNMBP Cause Infantile Cataracts	N/A	N/A	UC Davis	0	abnormal optic disk morphology, abnormal retina blood vessel morphology, abnormal retina vasculature morphology, persistence of hyaloid vascular system	X			3,4,6,7,9,10,13,15,17,19	Hom					Late adult	both	X		1	1	1	1
NO	Hipk4	HIPK4	Homeodomain Interacting Protein Kinase 4	19q13.2	N/A	N/A	34849772 - drosophila - UAS-hHIPK4 caused a significant reduction in eye size compared to the dhipk mutant phenotype	32163033, tko	JAX	0	abnormal optic disk morphology, abnormal retina blood vessel morphology, abnormal retina vasculature morphology, abnormal vitreous body morphology, cataract, fused cornea and lens, iris synechia, persistence of hyaloid vascular system	X	X	X	3,6,7	Hom					Late adult	male	X		0	0	0	0
NO	Ik	IK	IK Cytokine	5q31.3	N/A	N/A	N/A	N/A	KMPC	0	abnormal cornea morphology, abnormal iris pigmentation, abnormal lens morphology, abnormal optic disk morphology, abnormal retina blood vessel morphology, abnormal retina vasculature morphology, cataract, corneal opacity, fused cornea and lens, iris synechia, mydriasis, persistence of hyaloid vascular system	X	X	X	1,3,5,6,7,15,19	Het	X			X	Late adult	both			1	1	1	1
NO	Olfml2b	OLFML2B	Olfactomedin Like 2B	1q23.3	N/A	27821182 - expressed in human cornea, lens, retina	31111317 - expressed in retina of spotted gar in PRL, ONL, INL	N/A	JAX	0	abnormal lens morphology, abnormal optic disk morphology, abnormal retina blood vessel morphology, abnormal retina vasculature morphology, abnormal vitreous body morphology, cataract, fused cornea and lens, iris synechia, persistence of hyaloid vascular system	X	X	X	6,7	Hom					Late adult	both	X		1	0	1	0
NO	Ppfibp2	PPFIBP2	PPFIA Binding Protein 2	11p15.4	N/A	N/A	N/A	N/A	TCP	0	abnormal lens morphology, abnormal optic disk morphology, abnormal retina blood vessel morphology, abnormal retina vasculature morphology, persistence of hyaloid vascular system	X	X		3,4,6,7,9,10,13,15,19	Hom					Late adult	both	X		0	1	0	1
NO	Ptp4a1	PTP4A1	Protein Tyrosine Phosphatase 4A1	6q12	N/A	16192744 - Exclusion of four candidate genes, KHDRBS2, PTP4A1, KIAA1411 and OGFRL1, as causative of autosomal recessive retinitis pigmentosa	N/A	29057934, tko	TCP	0	abnormal optic disk morphology, abnormal retina blood vessel morphology, abnormal retina vasculature morphology, cataract, microphthalmia, persistence of hyaloid vascular system	X	X		3,4,5,6,7,10,11,12,13,15	Hom					Early adult, Late adult	both	X	Retinal issues only in late adult	0	0	0	0
NO	Tex2	TEX2	Testis Expressed 2	17q23.3	N/A	N/A	N/A	N/A	JAX	0	abnormal lens morphology, abnormal optic disk morphology, abnormal retina blood vessel morphology, abnormal retina vasculature morphology, abnormal vitreous body morphology, cataract, fused cornea and lens, iris synechia, persistence of hyaloid vascular system	X	X	X	4,5,6,7,12,13	Hom					Late adult	both	X		1	1	1	1
NO	Trf	TF	Transferrin	3q22.1	18509548 - protective role in muller glial cells, 21179240 overexpression in rd10 mice prevents photoreceptor degeneration	24350254 - polymorphisms in keratoconus/fuchs, 8344986 made and bound by photoreceptors, 25915522/23089144 transferrin/receptor levels may change AMD risk	19198156 - inolved in retina development in rats	32374849, tko and hepatic-specific ko	JAX	0	abnormal optic disk morphology, abnormal retina blood vessel morphology, abnormal retina vasculature morphology, abnormal vitreous body morphology, cataract, fused cornea and lens, iris synechia, persistence of hyaloid vascular system	X	X	X	1,2,4,5,6,7,13,15	Het	X				Late adult	both	X		1	1	1	1

## Sheet: Sheet2
Gene	marker_symbol	marker_symbol
Zhx3	Cldnd2	Cldnd2
Awat2	Agap1	Agap1
Nhlh2	Myo10	Myo10
Dnase1l2	Agbl1	Agbl1
Ypel3	Gde1	Gde1
Ucp1	Brd4	Brd4
Rabl2	Ccnt2	Ccnt2
Ablim1	Cep19	Cep19
Diaph3	Emg1	Emg1
Rbp4	Ppfia2	Ppfia2
Pfkfb4	E2f3	E2f3
Dzank1	Hnf4a	Hnf4a
Neurl4	Nacc1	Nacc1
Lyplal1	Aptx	Aptx
Kdm3a	Elavl1	Elavl1
Clec5a	Ap1ar	Ap1ar
Adgrl4	Pde4dip	Pde4dip
Adamts1	Dync1li1	Dync1li1
Pld4	Mettl5	Mettl5
Pus1	Pdhx	Pdhx
Tmem145	Dbnl	Dbnl
Tmem163	Nxn	Nxn
Spp1	3110082I17Rik	3110082I17Rik
Cd36	Rnf168	Rnf168
M6pr	Mpp2	Mpp2
Vstm2a	AI837181	AI837181
Map3k9	Zfp871	Zfp871
Hacd3	Fancd2	Fancd2
Disc1	Abi2	Abi2
Tmem88b	Sun1	Sun1
Slc39a7	Dyrk1b	Dyrk1b
Eif4ebp3	Cant1	Cant1
Inpp5e	Cyp7a1	Cyp7a1
Csmd3	Phf8	Phf8
Barx2	Ebna1bp2	Ebna1bp2
Kat14	AU040320	AU040320
Bmp4	Lcp2	Lcp2
Prepl	Phlpp1	Phlpp1
Rnf168	Pkig	Pkig
Svep1	Cstb	Cstb
Slc20a2	Kdm8	Kdm8
Abhd11	Phf20l1	Phf20l1
Foxe3	Xpo4	Xpo4
Gipc3	Kdm3a	Kdm3a
Pax6	Jmjd6	Jmjd6
Gpatch3	Rd3	Rd3
Trak2	Kdm8	Kdm8
Dync1li1	Cox8a	Cox8a
Pdcd6ip	Myo10	Myo10
Pygo2	Gp6	Gp6
Fsd2	Abcg2	Abcg2
Gm10800	Ehmt1	Ehmt1
Kbtbd12	Pex6	Pex6
Pla2g2f	AI837181	AI837181
Morc4	Cog4	Cog4
Id3	Disc1	Disc1
Rgl1	Tmem108	Tmem108
Nfil3	Cth	Cth
Bmi1	Hdac1	Hdac1
Dhx8	Klk5	Klk5
Mark4	Mif4gd	Mif4gd
Mtf1	Mipol1	Mipol1
Chst2	Plekha5	Plekha5
Dnajc5g	Cubn	Cubn
Ssr1	Septin11	Septin11
Snx3	Psma8	Psma8
Akap13	Slco6d1	Slco6d1
Ambn	Pex6	Pex6
Tcf21	Eif4h	Eif4h
Togaram1	Cyb561	Cyb561
Cuta	Ndufa8	Ndufa8
Nav3	Il9r	Il9r
Cep135	Serping1	Serping1
Aff4	Plekha5	Plekha5
Xpo5	Ubn2	Ubn2
Abhd17c	Phf8	Phf8
Adsl	Timm50	Timm50
Tgfbr3	Foxo3	Foxo3
Ptp4a1	Irf7	Irf7
Phgdh	Ik	Ik
Chrnd	Rd3	Rd3
Pex6	Rab39b	Rab39b
Stag1	Atp6v1h	Atp6v1h
Pja1	Slc44a3	Slc44a3
Pdcd7	Pfn1	Pfn1
Prdm4	Frmd6	Frmd6
Pdk2	AW549877	AW549877
Mcts1	Ppp2cb	Ppp2cb
Klk13	Aif1	Aif1
Rbm22	Epc2	Epc2
Tmem209	Mx2	Mx2
Rac1	Ncoa3	Ncoa3
Tdo2	Cstb	Cstb
Grm3	Rasgrp4	Rasgrp4
Dnase1l3	Scamp2	Scamp2
Psph	Cidea	Cidea
Maf	Neurl4	Neurl4
Luc7l	Npepps	Npepps
Tprg	Tmco1	Tmco1
Sfmbt2	Hmmr	Hmmr
Cdk4	Hpse2	Hpse2
Cox6b1	Wdsub1	Wdsub1
C1qtnf12	Hook2	Hook2
Aloxe3	Fmc1	Fmc1
Plcb1	Fam163a	Fam163a
Nmnat2	Emg1	Emg1
Gins4	Lactb	Lactb
Dhcr7	Ppie	Ppie
Dlgap1	Rab39b	Rab39b
Mvk	Pitx2	Pitx2
Rb1cc1	Glycam1	Glycam1
Mmachc	Vps13b	Vps13b
Zc3h12b	Ccdc83	Ccdc83
Cds1	Efcab2	Efcab2
Dzip1l	Jcad	Jcad
C1qtnf1	Dmac2l	Dmac2l
Micalcl	Bnc2	Bnc2
Hmox1	Raf1	Raf1
Tacstd2	Mapt	Mapt
Acot3	E2f3	E2f3
Acvr2a	Emg1	Emg1
Gp2	Cyp4f16	Cyp4f16
Gne	Hsd17b1	Hsd17b1
Yipf6	Pcsk1	Pcsk1
Mllt10	Mgll	Mgll
Mink1	Csnk1g2	Csnk1g2
Vps26c	Bpifb1	Bpifb1
Anapc15	Podxl	Podxl
Cand1	Csk	Csk
Rtl5	1700001O22Rik	1700001O22Rik
Ap1s2	Hip1	Hip1
Oprl1	Mettl5	Mettl5
Pvrig	Trim39	Trim39
Fam53a	Cacna2d4	Cacna2d4
Stim1	Nxn	Nxn
Cdh10	Cant1	Cant1
Hacd1	Kansl1	Kansl1
Mthfd2	Klk13	Klk13
Naa10	Dsc2	Dsc2
Mab21l2	Prkab1	Prkab1
Gna15	Stoml1	Stoml1
Ubl7	Hook2	Hook2
Mcl1	Diaph3	Diaph3
Tmc7	Svep1	Svep1
Wdr62	Ezr	Ezr
Fgd1	Zfp930	Zfp930
Ankrd52	Trf	Trf
Aldh1a3	Ubash3a	Ubash3a
Axin2	Adora2b	Adora2b
Pnkp	Nfix	Nfix
Grtp1	Mir204	Mir204
Spred3	Rbp4	Rbp4
Vwc2l	Tspan8	Tspan8
Pde11a	Stx5a	Stx5a
Nlrp1a	Npepps	Npepps
Dnmt3b	Atn1	Atn1
Faf2	Abhd17b	Abhd17b
Pole2	Ddx46	Ddx46
Meis3	Slc26a9	Slc26a9
Rexo1	Klhl5	Klhl5
Ms4a4a	Trib2	Trib2
Extl3	Ppp2r5d	Ppp2r5d
Pex3	M6pr	M6pr
Spns2	Ccdc25	Ccdc25
Anxa6	Hspb6	Hspb6
Cisd2	Ik	Ik
Dtnbp1	Hsd17b4	Hsd17b4
Abi2	Apmap	Apmap
Col18a1	Rab39b	Rab39b
Eddm3b	Epc2	Epc2
Slc9a8	Col18a1	Col18a1
Aasdhppt	Coq6	Coq6
Trnt1	Kctd3	Kctd3
Uhrf1	Lama1	Lama1
Cadm1	Mettl5	Mettl5
Plekha5	Cdk13	Cdk13
Tmem189	Dner	Dner
Epb41l1	Fam163a	Fam163a
Asns	Mfsd1	Mfsd1
Retreg3	Kansl1	Kansl1
Arhgap25	Sra1	Sra1
Setmar	Pard3	Pard3
Ik	Wsb2	Wsb2
Nfya	Tead1	Tead1
Frmd5	Hipk4	Hipk4
Kdm8	Trib2	Trib2
Slc16a2	Pom121	Pom121
Epc2	Kdm8	Kdm8
Slc30a8	Plekha5	Plekha5
Ccdc28a	Trim59	Trim59
Sars	Cant1	Cant1
Mysm1	Kif5a	Kif5a
Gbx1	Thra	Thra
Col4a4	Ap4e1	Ap4e1
Fgf9	Ncs1	Ncs1
Myo10	Wdsub1	Wdsub1
Hsd17b1	Epc2	Epc2
Fdx1	Hagh	Hagh
Agl	Drg1	Drg1
Nutf2	Hk3	Hk3
Frmd6	Sag	Sag
Aoc1	Pmepa1	Pmepa1
Sparc	Pex6	Pex6
Rab39b	Obp2a	Obp2a
Wars	Nr1d1	Nr1d1
Knl1	Ceacam16	Ceacam16
Slc2a5	Cts6	Cts6
Plac8	Ftsj1	Ftsj1
Bms1	Fads6	Fads6
Prc1	Prkd2	Prkd2
Kansl1l	Pcsk1	Pcsk1
Aldh1l1	Clec5a	Clec5a
Adamts18	Nub1	Nub1
Pkig	Cts6	Cts6
Gde1	Clptm1l	Clptm1l
Galk2	Tulp2	Tulp2
Atl3	Adipor1	Adipor1
Rnf10	Klk13	Klk13
Agap1	Ndfip2	Ndfip2
Arvcf	Kansl1l	Kansl1l
Gpsm2	Ntn4	Ntn4
Ell2	Cep19	Cep19
Bex2	Bms1	Bms1
Capn12	Arrdc1	Arrdc1
Cant1	Rad54l	Rad54l
Cdsn	Gimap3	Gimap3
Pebp1	Trim39	Trim39
Cox20	Hip1	Hip1
Brd9	Trim31	Trim31
Adamtsl4	Pcdh18	Pcdh18
Cstf3	Ap4e1	Ap4e1
Rnf135	Aph1a	Aph1a
Atp5g2	Pip5k1c	Pip5k1c
Oplah	Cpsf7	Cpsf7
Myoz1	Nbas	Nbas
Fyb	Tmem138	Tmem138
Eppin	Prkab1	Prkab1
Spz1	Fbp2	Fbp2
Mllt6	Plscr1	Plscr1
Pla2g10	Crtc3	Crtc3
Aspn	Tsfm	Tsfm
Cep43	Mir124a-2	Mir124a-2
Rev3l	Plekha5	Plekha5
Cyb561a3	Yae1d1	Yae1d1
Rttn	Plekha5	Plekha5
Vps13b	Cdc42	Cdc42
Lama1	Prepl	Prepl
Ubash3a	Jtb	Jtb
Gmnn	Col16a1	Col16a1
Secisbp2l	Pepd	Pepd
Herc1	Ankle2	Ankle2
Agbl1	Tmem225	Tmem225
Siva1	Ift172	Ift172
Hmcn1	Nol3	Nol3
Trim13	Pfn1	Pfn1
Miga1	Galk2	Galk2
Aif1	Lama1	Lama1
Wdsub1	Dbn1	Dbn1
Adnp2	Kansl1	Kansl1
Cdk13	Kdm8	Kdm8
Dbr1	Cstb	Cstb
Klhl22	Mif4gd	Mif4gd
Trf	1700001O22Rik	1700001O22Rik
Sdc2	Nfil3	Nfil3
Fyco1	Man1b1	Man1b1
Yae1d1	AI837181	AI837181
4932438A13Rik	Rapgef1	Rapgef1
Fam162a	Strn4	Strn4
Mtap	Rab11a	Rab11a
Cth	Efcab14	Efcab14
Mmp2	Plekha5	Plekha5
Lcp2	Dnase1l2	Dnase1l2
Kif20a	Fam217b	Fam217b
Zbtb24	Fam162a	Fam162a
Cyp7a1	Arsk	Arsk
Ap4e1	Notum	Notum
Top2a	Barx2	Barx2
Serpinb2	Igsf9b	Igsf9b
Mipol1	Mettl5	Mettl5
Hnf4a	Gpsm2	Gpsm2
Notum	Kansl1	Kansl1
Gfpt2	Abhd17b	Abhd17b
Cotl1	Cotl1	Cotl1
Cap2	Mboat4	Mboat4
Cystm1	Plod2	Plod2
1700001O22Rik	Slc44a3	Slc44a3
Prkab1	Pdhx	Pdhx
Trp53inp2	Wdyhv1	Wdyhv1
Pcdh12	Ifi27l2a	Ifi27l2a
Hipk4	Zfp329	Zfp329
Atg4b	Arrb2	Arrb2
Abcg2	Csnk1g2	Csnk1g2
Eif4g2	Lactb	Lactb
Nfatc3	Pkd1l2	Pkd1l2
Fbp2	Slc1a1	Slc1a1
Cog3	Sh3tc1	Sh3tc1
Gpcpd1	Ik	Ik
Syce1	Myo10	Myo10
Hagh	Pus1	Pus1
Tbce	Plac8	Plac8
Mettl5	Mindy1	Mindy1
Car4	Mmd	Mmd
Brip1	Slc20a2	Slc20a2
Rbm25	Spryd3	Spryd3
Grik5	Xbp1	Xbp1
Hpse2	Usp38	Usp38
Uap1	Cbx2	Cbx2
Chp1	Tbce	Tbce
Mthfsl	Agbl1	Agbl1
Cdkn2a	Rnft2	Rnft2
Dner	Slc44a3	Slc44a3
Clptm1l	Ypel3	Ypel3
Ilkap	Tmem163	Tmem163
Slc44a3	Pramel13	Pramel13
Mau2	Cdsn	Cdsn
Fam216a	Tuft1	Tuft1
Bpifb1	Rnf157	Rnf157
Actg2	Rnf19b	Rnf19b
Csnk1g2	Lrrc51	Lrrc51
Bmp2k	Coq6	Coq6
Cyp4f14	Lrrk1	Lrrk1
Sgip1	Tnk2	Tnk2
Ap1g1	Cdkal1	Cdkal1
Abca16	Pus1	Pus1
Gramd3	Dusp11	Dusp11
Gdi2	Ggps1	Ggps1
Myo15	Aspn	Aspn
Adamts12	Pepd	Pepd
Nell1	Mettl5	Mettl5
St8sia6	Top2a	Top2a
Grik3	Zdhhc5	Zdhhc5
Tex2	Fam160b1	Fam160b1
Ldah	Stim2	Stim2
Ivd	Kdm8	Kdm8
St6galnac3	Mapkapk2	Mapkapk2
Pfn1	Adamtsl4	Adamtsl4
Ndfip2	Rnf10	Rnf10
Nr1d2	Klk13	Klk13
Lsm1	Dixdc1	Dixdc1
Hmbs	Apoc4	Apoc4
Tbc1d8	Dbn1	Dbn1
Tpk1	Iqce	Iqce
B4galt5	Aoc1	Aoc1
Klkb1	Prkab1	Prkab1
Cenpe	AW549877	AW549877
Uqcrb	Gtpbp10	Gtpbp10
Hdac1	Eddm3b	Eddm3b
Aldh2	Apmap	Apmap
Sema4d	Cdc14a	Cdc14a
Ulk3	Fyco1	Fyco1
Sh3rf3	Trib2	Trib2
Phkb	Trib2	Trib2
Krt80	Mrgprb2	Mrgprb2
Gtpbp10	Rcc1	Rcc1
Phf20l1	Sh3rf1	Sh3rf1
Tmem11	Cib3	Cib3
Prmt8	Afg1l	Afg1l
Spryd3	G3bp1	G3bp1
Ptpn20	Ptp4a1	Ptp4a1
Raet1c	Klk5	Klk5
Dctn5	Dyrk1b	Dyrk1b
Klhl5	AW549877	AW549877
Rad1	Plekha5	Plekha5
Bclaf1	Gngt2	Gngt2
Cdk2ap2	Cstf3	Cstf3
Cdc37l1	Rnf168	Rnf168
Tmem150b	Npepps	Npepps
Raf1	Cstdc3	Cstdc3
Ggps1	Mthfd2	Mthfd2
Spred2	Pkig	Pkig
Il9r	Miga1	Miga1
Cyba	Dner	Dner
Xbp1	Rad54l2	Rad54l2
Ppfibp2	Rcc2	Rcc2
Pramel13	Trp53	Trp53
Taar8b	Bri3	Bri3
Gnptg	Adipor1	Adipor1
Shank1	Klhl12	Klhl12
Pudp	Efcab14	Efcab14
Dsg1b	Dnase1l2	Dnase1l2
Hip1r	Phlpp1	Phlpp1
Lpo	Lsm1	Lsm1
Sema3f	Far2	Far2
Stim2	Pdhx	Pdhx
Anapc1	Tmem63b	Tmem63b
Trmt9b	Sema3e	Sema3e
Camsap3	Kansl1l	Kansl1l
Hmbox1	Nadk2	Nadk2
Rnf43	Uggt1	Uggt1
Nans	Timp2	Timp2
Hook2	Nedd4l	Nedd4l
Osbp	Dcaf7	Dcaf7
Drg1	Kansl1	Kansl1
Septin11	Hnrnpc	Hnrnpc
E2f3	Grm6	Grm6
Pkd1l2	Rnf10	Rnf10
Mrap	Sarnp	Sarnp
Npm3	Cenpe	Cenpe
Map3k7	Aph1a	Aph1a
Ighmbp2	Slc6a6	Slc6a6
Cstdc3	Tmem63b	Tmem63b
Cubn	Gde1	Gde1
Slc30a2	Zc3h13	Zc3h13
Psma8	Ppfia2	Ppfia2
Angptl1	Zbtb43	Zbtb43
Reps2	Atp8b1	Atp8b1
Cpsf7	Wnt2b	Wnt2b
Hk3	Obp2a	Obp2a
Zfp91	Mpp2	Mpp2
Ctps	Tmem222	Tmem222
Ptprk	Plekha5	Plekha5
Vps13c	Epb41l1	Epb41l1
Vps33a	R3hcc1l	R3hcc1l
Col16a1	Capn12	Capn12
Rnf157	Dsg1b	Dsg1b
Cyb5r3	Sdc1	Sdc1
Aptx	Chp1	Chp1
Traf7	Hmbox1	Hmbox1
Ifi27l2a	Ubn2	Ubn2
Trip13	E2f3	E2f3
Pdhx	Sun1	Sun1
Usp42	Cstf3	Cstf3
Hipk2	Prdm4	Prdm4
Bzw1	Adgrg7	Adgrg7
Sgo1	Frmd4b	Frmd4b
Ppie	Dkkl1	Dkkl1
Slc36a1	Dbnl	Dbnl
Dip2c	Uqcrb	Uqcrb
Grm6	Dnmbp	Dnmbp
Xpo4	Apoc4	Apoc4
Nol3	Diaph3	Diaph3
Dennd5b	Zfyve26	Zfyve26
Ebna1bp2	Aspa	Aspa
Vps4a	Wdsub1	Wdsub1
Lss	Prepl	Prepl
Zbtb4	Htr4	Htr4
Tnk2	Mmd	Mmd
Ifit3	Gtpbp10	Gtpbp10
Naaladl2	Ccdc178	Ccdc178
Mir204	Trpm7	Trpm7
Pnmt	AI837181	AI837181
Fndc3a	Trim59	Trim59
Med20	Yju2	Yju2
Oard1	Shroom4	Shroom4
Arf3	Ntn4	Ntn4
Ipo11	Oas1a	Oas1a
Hsd17b4	Fbxw9	Fbxw9
Ppp1r35	A930017K11Rik	A930017K11Rik
Pard3b	Zscan21	Zscan21
Zfp182	Hip1r	Hip1r
Tagap1	Lat	Lat
Bbs7	Micalcl	Micalcl
Aasdh	Trib2	Trib2
Scfd1	Pld4	Pld4
Pcdhb10	Sepsecs	Sepsecs
Wdr33	Fbn2	Fbn2
Dop1a	Prom2	Prom2
Rcc1	Stx5a	Stx5a
Sec24b	Aspa	Aspa
Apoc4	Kif20a	Kif20a
Tdp1	Bms1	Bms1
Supt7l	Ftsj1	Ftsj1
Scamp2	Zfp580	Zfp580
Ubn2	Thegl	Thegl
Phrf1	Cstb	Cstb
Apmap	Katnip	Katnip
Thsd7a	Spp1	Spp1
C7	Bmp4	Bmp4
Hibch	Miga1	Miga1
Gsta4	Bmp4	Bmp4
Adamts14	Abce1	Abce1
Tbc1d4	Zfp329	Zfp329
Atn1	Aldh1l1	Aldh1l1
Slc30a4	Cacna2d4	Cacna2d4
Ggh	Rab3gap2	Rab3gap2
Arih1	Col18a1	Col18a1
Rcn1	Col4a4	Col4a4
Tmem104	Alox15	Alox15
Hnrnpc	Serpinb2	Serpinb2
Polr1c	Eif4h	Eif4h
Pgbd1	Sik3	Sik3
Rab35	Slc24a5	Slc24a5
Mrgprb2	Ube3c	Ube3c
Tmem74	Raf1	Raf1
Fam217b	Kank1	Kank1
Krt86	Oplah	Oplah
Slco6d1	Jmjd1c	Jmjd1c
Kansl1	Cdk5rap3	Cdk5rap3
Cdca5	Trf	Trf
Kat8	Trim3	Trim3
Kbtbd8	Thsd7a	Thsd7a
Cct3	Gdi2	Gdi2
Abcg8	Yae1d1	Yae1d1
Irgm2	Arvcf	Arvcf
Trmt10a	Gm572	Gm572
Shprh	Csk	Csk
a	Ap1ar	Ap1ar
Cfap206	Ino80d	Ino80d
Sowaha	Lypla1	Lypla1
Ccdc25	Nr6a1	Nr6a1
Pdlim7	Cyp4f16	Cyp4f16
Msh3	Alg14	Alg14
Chordc1	Ivd	Ivd
Serping1	Trmt1	Trmt1
Tulp2	Atp5g2	Atp5g2
Stat4	Rspo1	Rspo1
Cln8	Yipf5	Yipf5
S100a3	Sun1	Sun1
Phkg1	Orc6	Orc6
Il1f5	Ino80d	Ino80d
Tmem225	Aoc1	Aoc1
Adamts6	Fam168a	Fam168a
Uggt1	Trpm7	Trpm7
Gnptab	Dicer1	Dicer1
Zfyve26	Stat4	Stat4
Mfsd1	Itpr3	Itpr3
Ypel2	Mrap	Mrap
Zc3h11a	Duoxa2	Duoxa2
Arrdc4	Mtap	Mtap
Gtpbp4	Zmat5	Zmat5
Kctd3	Camsap3	Camsap3
Arrb2	Sarnp	Sarnp
Sarnp	Eef1akmt2	Eef1akmt2
Cbr2	Irgc1	Irgc1
Sepsecs	Ipo11	Ipo11
Rad54l2	Hipk4	Hipk4
Ube4a	Rbm25	Rbm25
Polr3d	Cdk5rap3	Cdk5rap3
Ankrd13c	Bace2	Bace2
Acadsb	Plekha5	Plekha5
Fitm2	Stra6l	Stra6l
Fabp3	Ifi27l2a	Ifi27l2a
Galnt13	Aif1	Aif1
Taar8c	Sh3rf3	Sh3rf3
Arhgap8	Trp53	Trp53
Mast3	Nub1	Nub1
Cdkal1	Fbxo15	Fbxo15
Aspa	2210010C04Rik	2210010C04Rik
Snapc4	Iqce	Iqce
Cib3	Rspo1	Rspo1
L2hgdh	Mfsd1	Mfsd1
Zfp629	Gkap1	Gkap1
P2rx7	Hmmr	Hmmr
Rbm20	R3hcc1l	R3hcc1l
Cdc14a	Ftsj1	Ftsj1
Cdyl2	Atad5	Atad5
Macrod1	Klhl33	Klhl33
Mlh1	Plekha5	Plekha5
Usp53	Rab5a	Rab5a
Far2	Arsk	Arsk
Dpp9	Plekha5	Plekha5
Rxfp2	Brd4	Brd4
Acsl5	Rab35	Rab35
Katnip	Ell2	Ell2
Cep55	Brd9	Brd9
Pibf1	Ighmbp2	Ighmbp2
Cdk5rap3	Rspo1	Rspo1
Slc17a8	Sgip1	Sgip1
Trim39	Dnase1l2	Dnase1l2
Jmjd6	Diaph3	Diaph3
Snapin	Mrap	Mrap
Slc1a1	Cyba	Cyba
Mcm4	Trpa1	Trpa1
Greb1l	Klkb1	Klkb1
Prpf40a	Elapor1	Elapor1
Zfp92	Dsg1b	Dsg1b
Cyb561	Adnp2	Adnp2
Ctsa	Krt80	Krt80
Ubac1	Pmepa1	Pmepa1
Sirt1	Trpm7	Trpm7
Kntc1	Tusc3	Tusc3
Usp1	Pcdh12	Pcdh12
Ehd1	Klf12	Klf12
Rab3gap2	Tex2	Tex2
Dmac2l	Farp1	Farp1
Dsc2	Foxe3	Foxe3
Zbtb5	Apmap	Apmap
Rnft2	Slc2a5	Slc2a5
Frmd4b	Pex6	Pex6
Trpm1	Uqcrb	Uqcrb
Rab10	Strn4	Strn4
Lyst	E2f3	E2f3
Pde4dip	Pygo2	Pygo2
Slc24a5	Sf3b3	Sf3b3
Ppp2r5c	Rspo1	Rspo1
Lpcat1	R3hcc1l	R3hcc1l
Fzd8	Afg1l	Afg1l
Vars2	Prkab1	Prkab1
Adgrg7	Slc25a30	Slc25a30
Nlrp2	Myo15	Myo15
Ppfia4	Ube4a	Ube4a
Slc44a1	Atg4b	Atg4b
Tssk4	Slc20a2	Slc20a2
Pitx2	Brd4	Brd4
Setd6	Hrh4	Hrh4
Rd3	Stat4	Stat4
Fbn2	Gins4	Gins4
Nxn	Tat	Tat
Hps6	Cystm1	Cystm1
Zfp597	Tenm4	Tenm4
Ncald	Adipor1	Adipor1
Pik3r6	Ino80d	Ino80d
Igsf9b	Penk	Penk
Gpr108	Ndufa8	Ndufa8
Sema3e	Dnm1l	Dnm1l
Arhgap33	Il18rap	Il18rap
Rspo1	Mettl5	Mettl5
Gipr	Zfp580	Zfp580
Gpr101	Trib2	Trib2
Zfp930	Zfp871	Zfp871
Bnc2	Sema3e	Sema3e
Ptma	Cubn	Cubn
Cstb	Brd4	Brd4
0610009B22Rik	Agbl1	Agbl1
Nfkb1	Vps13c	Vps13c
Gimap3	Aif1	Aif1
Cts6	Siva1	Siva1
Plekhg3	Aspa	Aspa
Shroom4	Slc44a1	Slc44a1
Pitx1	Hbs1l	Hbs1l
Slc37a1	Col18a1	Col18a1
Bscl2	Stx5a	Stx5a
Tmem63b	Barx2	Barx2
Itfg2	Slc44a1	Slc44a1
Rtl4	Lactb	Lactb
Csf2rb	Klhl5	Klhl5
Shmt2	Awat2	Awat2
Dst	Rtl4	Rtl4
Dbn1	Fads6	Fads6
Brd4	Nos1ap	Nos1ap
Tenm4	Atxn7l3	Atxn7l3
Jmjd1c	E2f3	E2f3
App	Uqcrb	Uqcrb
Fastkd2	Pde4dip	Pde4dip
Sdc4	Nr1d1	Nr1d1
Cyb561d2	Adamts14	Adamts14
Ppp2cb	Cep55	Cep55
Gmpr	Arhgef11	Arhgef11
Best2	Shprh	Shprh
Arhgap24	Bmp4	Bmp4
Myom2	Wsb2	Wsb2
Kcnv1	Vps13b	Vps13b
Adipor1	Lmna	Lmna
Tnfrsf11b	Nbas	Nbas
Spn	Jcad	Jcad
Alg14	Hnf4a	Hnf4a
Slc26a9	Tat	Tat
Nr1d1	Gnb4	Gnb4
Pcdh18	Fastkd2	Fastkd2
Ccdc191	Mthfsl	Mthfsl
Pigq	Dsc2	Dsc2
Cog7	Stx5a	Stx5a
Gabra2	Ndufa8	Ndufa8
Sfrp2	Hmbox1	Hmbox1
Elk4	Ifit3	Ifit3
Hrh4	Zfp91	Zfp91
Mindy1	Zfp597	Zfp597
Glyr1	Dop1a	Dop1a
Lama4	Ifi27l2a	Ifi27l2a
Fam163a	Camsap3	Camsap3
Tmco1	Ric8a	Ric8a
Zzz3	Dcaf7	Dcaf7
Atp8b1	Col1a2	Col1a2
Pyroxd1	Cbr2	Cbr2
Usb1	Agl	Agl
Abhd17b	Slc44a1	Slc44a1
Tmem165	Spz1	Spz1
Trpm7	Dnm1l	Dnm1l
Med12l	Hnf4a	Hnf4a
Erfe	Fyb	Fyb
Lep	Cyb561a3	Cyb561a3
R3hcc1l	Alkbh6	Alkbh6
Nodal	Tmem11	Tmem11
Klhl33	Ecrg4	Ecrg4
Spry4	Ap1g1	Ap1g1
Elmo3	Rnft2	Rnft2
Nsun2	Mdm1	Mdm1
Spidr	Fyb	Fyb
Slc17a2	Dnm1l	Dnm1l
Klf12	Fgf3	Fgf3
Abhd15	Mlh1	Mlh1
Ubxn7	Lypla1	Lypla1
Ppfia3	Aldh2	Aldh2
Phf8	Atg4b	Atg4b
Ankrd35	Acsl5	Acsl5
Sdc1	Tyw1	Tyw1
Anpep	E2f3	E2f3
Hspb6	St8sia6	St8sia6
Crtc3	Dip2c	Dip2c
Ehmt1	Ptp4a1	Ptp4a1
Ascc1	Rnf168	Rnf168
Tead1	Sox30	Sox30
Aurka	Mapt	Mapt
Pah	Map3k9	Map3k9
Tacr3	Jmjd1c	Jmjd1c
Nab2	Slc2a5	Slc2a5
Ncs1	Wars	Wars
Rasal3	Cdk13	Cdk13
Vwa5a	Agap1	Agap1
3110082I17Rik	Xbp1	Xbp1
Rad54l	Macrod1	Macrod1
Psmg1	Wsb2	Wsb2
Sfrp1	Tmem79	Tmem79
Snip1	Rab19	Rab19
Hip1	Cant1	Cant1
Usp50	Gipr	Gipr
Lmna	Trf	Trf
Ngp	Rab39b	Rab39b
Parl	Dsc2	Dsc2
Dnm1l	Rnf113a1	Rnf113a1
Rpe65	Shank1	Shank1
Kank1	Mx2	Mx2
Lemd2	Mmd	Mmd
Irx3	Pcdhb10	Pcdhb10
Galntl5	Fam162a	Fam162a
Chmp3	Kansl1	Kansl1
Lypla1	R3hcc1l	R3hcc1l
Nos2	Diaph3	Diaph3
Rab36	Dync1li1	Dync1li1
Sdr42e1	Otub1	Otub1
Dap	Tubgcp2	Tubgcp2
Celsr1	Fmc1	Fmc1
Chic2	Adgrg7	Adgrg7
Bri3	Lsm1	Lsm1
Col4a3	Kansl1	Kansl1
Ric8b	Cep43	Cep43
Trpm6	Hmbs	Hmbs
Foxo3	Hdac1	Hdac1
Ceacam16	Brd4	Brd4
Grb7	Dnmbp	Dnmbp
Tmem108	Ctsa	Ctsa
Bace2	Tmem145	Tmem145
Thap1	Efna4	Efna4
2610507B11Rik	Aak1	Aak1
Trpc3	Pex6	Pex6
Mir96	Ppp4r3b	Ppp4r3b
Tmem50b	Taar8c	Taar8c
Cog6	Slc44a3	Slc44a3
Ahcyl1	Elmo3	Elmo3
Sik3	Wdsub1	Wdsub1
Cidea	Pla2g10	Pla2g10
Duoxa2	Jam2	Jam2
Zc3h13	Tmem50b	Tmem50b
Stra6l	Spred2	Spred2
Dkkl1	Hacd3	Hacd3
Zdhhc23	Myo10	Myo10
Rab19	Mynn	Mynn
Fbxl18	Tbc1d8	Tbc1d8
Coq6	Cotl1	Cotl1
Eps15l1	Vps37d	Vps37d
Srsf11	Bmp4	Bmp4
Slc5a5	Zscan21	Zscan21
Lpcat2b	Tcf23	Tcf23
Efna4	Asb8	Asb8
Thegl	Ftsj1	Ftsj1
Zc3h14	Mettl5	Mettl5
Sprr1a	Myo10	Myo10
Fbxo21	Hipk4	Hipk4
Glyctk	Grm6	Grm6
Gp6	Dsg1b	Dsg1b
Ahsa2	Pus1	Pus1
Cog4	Pcsk1	Pcsk1
Rnf19b	Hdac1	Hdac1
Hmcn2	Ahrr	Ahrr
Tas2r131	Rad1	Rad1
Hgd	Kdm8	Kdm8
Emc8	Sema3e	Sema3e
Usp31	Fam151b	Fam151b
Klhdc2	Abhd15	Abhd15
Wnt2b	D16Ertd472e	D16Ertd472e
Fgf7	Slc17a8	Slc17a8
Hbs1l	Fam216a	Fam216a
Atad5	Tlcd3b	Tlcd3b
Dusp11	Slc20a2	Slc20a2
Gmppa	Kdm8	Kdm8
Cldnd2	Gtpbp4	Gtpbp4
Knstrn	1700001O22Rik	1700001O22Rik
Yars	Ahcyl1	Ahcyl1
Tcf7l1	Hnrnpab	Hnrnpab
Sf3b3	Senp8	Senp8
Plod2	Kat8	Kat8
Wdr11	S100a3	S100a3
Clic5	Aco1	Aco1
Ltn1	Ccdc191	Ccdc191
Il18rap	Knstrn	Knstrn
Ecrg4	Hipk4	Hipk4
AI837181	Rnf168	Rnf168
Afg1l	Tmem11	Tmem11
Mapkap1	Ncald	Ncald
Ccdc178	Fndc3a	Fndc3a
Sag	Pdhx	Pdhx
Fkbp5	Tmem150b	Tmem150b
Trpa1	Ltn1	Ltn1
Inpp1	Mast3	Mast3
Itpr3	Plekha5	Plekha5
Slc25a28	Ftsj1	Ftsj1
Pepd	Pyroxd1	Pyroxd1
Iqcb1	Parp1	Parp1
Taco1	Pth	Pth
Zmat5	Mpp2	Mpp2
Myo5a	Rcc2	Rcc2
Otub1	Ulk3	Ulk3
Trrap	Cstb	Cstb
Tiam1	Ik	Ik
Angptl4	Eif4h	Eif4h
Atg9b	Ctsh	Ctsh
Pmepa1	Hspb6	Hspb6
Dsc3	Arhgef18	Arhgef18
Tlcd3b	Myom2	Myom2
Bnip3	Plekha5	Plekha5
Cacna1f	Stim2	Stim2
Timp4	Hnf4a	Hnf4a
Krit1	Sema3e	Sema3e
Phldb2	Col18a1	Col18a1
Npas2	Bclaf1	Bclaf1
Crbn	Cct3	Cct3
Gpx7	Aasdh	Aasdh
Trib2	Prkab1	Prkab1
Nek1	Ccdc28a	Ccdc28a
Wsb2	Obp2a	Obp2a
Npepps	Dusp11	Dusp11
Cep19	Irgm2	Irgm2
Fam151b	Map3k1	Map3k1
Calcoco1	Grm8	Grm8
Sun1	Ahrr	Ahrr
Dnmbp	Arap3	Arap3
Samd7	Erfe	Erfe
Ftsj1	Frmd6	Frmd6
Mpdz	Pus1	Pus1
Thra	Osbp	Osbp
Arhgef18	L2hgdh	L2hgdh
Rapgef2	Hmbox1	Hmbox1
Efcab14	Bmp4	Bmp4
Mdm1	Pfn1	Pfn1
Vps37d	Ash1l	Ash1l
Car14	Pkig	Pkig
Nbas	Ccnt2	Ccnt2
Dyrk1b	Sorl1	Sorl1
Nfix	Gfpt1	Gfpt1
Gja8	Svep1	Svep1
Arl6ip1	Rcn1	Rcn1
Mfsd8	Mettl5	Mettl5
Sh3rf1	Clec5a	Clec5a
Plscr1	Apmap	Apmap
Mapt	Agbl1	Agbl1
Fads6	Diaph3	Diaph3
Eif4h	Pah	Pah
AW549877	0610009B22Rik	0610009B22Rik
Zbtb12	Ppp2r5c	Ppp2r5c
Fam160b1	Abitram	Abitram
Klk5	Ino80d	Ino80d
Man1b1	Dnase1l2	Dnase1l2
Fam117b	Tmem11	Tmem11
Stx5a	Camsap3	Camsap3
AU040320	Agap1	Agap1
Nacc1	Dtnbp1	Dtnbp1
Robo3	Zfp459	Zfp459
Arhgef11	S1pr3	S1pr3
Sorl1	Thra	Thra
Ntn4	Plscr1	Plscr1
Klhl12	Ptpn20	Ptpn20
Mx2	Dnase1l2	Dnase1l2
Nedd4l	Csk	Csk
Mpp2	A930017K11Rik	A930017K11Rik
Clstn1	Ap4e1	Ap4e1
Ino80d	Anapc1	Anapc1
Gngt2	Cep135	Cep135
Nup62	Lss	Lss
Phlpp1	Tat	Tat
Bbs5	Hpse2	Hpse2
Asb8	Zfp92	Zfp92
Dbnl	Kdm8	Kdm8
Ap1ar	Dnase1l2	Dnase1l2
Tspyl2	Elapor1	Elapor1
Hmmr	Tbc1d8	Tbc1d8
Csk	Lat	Lat
Cdc42	Ptp4a1	Ptp4a1
A930017K11Rik	E2f3	E2f3
9930012K11Rik	Best2	Best2
Ift172	Cog7	Cog7
Wrnip1	Pitx2	Pitx2
Rfx7	Pus1	Pus1
Pard3	Slc44a3	Slc44a3
Atxn7l3	Slc7a11	Slc7a11
Lat	Tmem138	Tmem138
Zfp830	Sun1	Sun1
Timp3	Pitx2	Pitx2
Slc25a10	E2f3	E2f3
Ankle2	Naaladl2	Naaladl2
Itgb5	Hibch	Hibch
Calhm2	Pus1	Pus1
Mboat4	Ppfibp2	Ppfibp2
Trim59	Endou	Endou
Zscan21	Zscan10	Zscan10
Med25	Fdx1	Fdx1
Mynn	Trim3	Trim3
Lrrc51	Agbl1	Agbl1
Aph1a	Dnd1	Dnd1
Yipf5	Ehmt1	Ehmt1
Shisal1	Aoc1	Aoc1
Mbd5	Glyr1	Glyr1
Pgam5	Hmcn1	Hmcn1
Slc38a10	Cyp4f14	Cyp4f14
Phykpl	Fam216a	Fam216a
Abcb11	Egr1	Egr1
Parp1	Dnase1l2	Dnase1l2
Sox30	Csmd3	Csmd3
Gkap1	Hsf2	Hsf2
Primpol	Cstb	Cstb
Fgf2	Adipor1	Adipor1
Pcsk1	Zfp580	Zfp580
Lmo1	Rspo1	Rspo1
Ngfr	Zfp423	Zfp423
Tmem138	Rbbp8nl	Rbbp8nl
Trp53	Ubash3a	Ubash3a
Zfp871	Diaph3	Diaph3
Fam168a	Cyb561	Cyb561
Prom2	Svep1	Svep1
C1qtnf5	Pfkfb2	Pfkfb2
Tmem79	Eps15l1	Eps15l1
Limch1	Myo15	Myo15
Jam2	Raet1c	Raet1c
Stoml1	Pudp	Pudp
Mmd	Hmbox1	Hmbox1
Trmt1	Slc25a28	Slc25a28
Ahrr	AW549877	AW549877
Emg1	Spidr	Spidr
Txnip	Vps37d	Vps37d
Nr6a1	Pias2	Pias2
Tnks	Tmem189	Tmem189
Nub1	Tcf4	Tcf4
Ankrd27	Rcc1	Rcc1
Grhl3	Pnmt	Pnmt
D16Ertd472e	Camsap3	Camsap3
Mif4gd	Ascc1	Ascc1
Ncoa3	A930017K11Rik	A930017K11Rik
Dicer1	Diaph3	Diaph3
Ift81	Spred2	Spred2
Ndufa8	Ahcyl1	Ahcyl1
Kmt2c	Pex6	Pex6
Ube3c	Zfp930	Zfp930
Crb2	Tex2	Tex2
Xxylt1	Arhgap33	Arhgap33
Tsfm	Trf	Trf
Rwdd1	Gramd3	Gramd3
Secisbp2	Sik3	Sik3
Mrpl18	Ik	Ik
Fmc1	Siva1	Siva1
Cacna2d4	Tdp1	Tdp1
Aldh1l2	Stx5a	Stx5a
Zfp422	Spryd3	Spryd3
Sirpa	Zbtb24	Zbtb24
Tbc1d5	Pxk	Pxk
Cbx2	Pus1	Pus1
Gnb1	Uqcrb	Uqcrb
Sorbs2	Fancd2	Fancd2
Glycam1	Awat2	Awat2
Ncoa6	Ywhaq	Ywhaq
Actn4	Mcm4	Mcm4
Trdmt1	Bscl2	Bscl2
Slc39a8	Ik	Ik
Slc7a11	Nxn	Nxn
Pef1	Ik	Ik
S1pr3	Rbm25	Rbm25
Trim37	Gmppa	Gmppa
Pfkfb2	Hsbp1l1	Hsbp1l1
Wfdc11	Trmt9b	Trmt9b
Atg4d	Rapgef2	Rapgef2
Ube2e1	Primpol	Primpol
Crisp3	Prdm4	Prdm4
Kmt2a	Cyba	Cyba
Hectd4	Slc20a2	Slc20a2
Synj1	Rpusd2	Rpusd2
Abca1	Bahd1	Bahd1
Zfp827	Mthfd2	Mthfd2
Akr1d1	Ik	Ik
Lactb	Galk2	Galk2
Efcab2	Spidr	Spidr
Dixdc1	Mfsd1	Mfsd1
Ccnt2	Tiam1	Tiam1
Scg5	Gpr101	Gpr101
Strn4	Wrnip1	Wrnip1
Mccc1	Gnb1	Gnb1
Dpp3	Rnf10	Rnf10
Iqce	Nup62	Nup62
Zfp580	Jcad	Jcad
Clk1	Barx2	Barx2
Nt5dc1	Jcad	Jcad
Gtpbp2	Ppp1r35	Ppp1r35
Satb1	Gnptg	Gnptg
Farp1	Ssbp2	Ssbp2
Pkn2	Arrdc4	Arrdc4
Zfp329	Tmem50b	Tmem50b
Laptm4a	Lemd2	Lemd2
Ctsh	Tacr3	Tacr3
Ttll4	Herc1	Herc1
Podxl	Rab3gap2	Rab3gap2
Tatdn2	Dpp3	Dpp3
Rpusd2	Cidec	Cidec
Dot1l	Ankrd27	Ankrd27
Spin1	Adgrg7	Adgrg7
Dnd1	Fndc3a	Fndc3a
Fancd2	Ifi27l2a	Ifi27l2a
Rrp1b	Gfpt2	Gfpt2
Zdhhc5	Hacd3	Hacd3
Etfdh	Kmt2a	Kmt2a
Yju2	Ppfibp2	Ppfibp2
Ylpm1	Bbs5	Bbs5
4931406C07Rik	Ube3c	Ube3c
Eef1akmt2	Gbx1	Gbx1
Slc25a30	Nup62	Nup62
Orc6	Ik	Ik
Pde12	Ik	Ik
Trim31	Uroc1	Uroc1
Rasgrp4	Parp1	Parp1
Pias2	Trip13	Trip13
Ezr	Pgbd1	Pgbd1
Zc3h4	Apmap	Apmap
Trim3	Tssk4	Tssk4
Atp11a	Tmem11	Tmem11
Aldh16a1	Lama1	Lama1
D630023F18Rik	Miga1	Miga1
Vps35	Efcab14	Efcab14
Milr1	C7	C7
Atf3	Nup62	Nup62
Slc25a24	Arf3	Arf3
Elapor1	Yae1d1	Yae1d1
Ahsa1	Aph1a	Aph1a
Atg2b	Stox2	Stox2
1700088E04Rik	1700088E04Rik	1700088E04Rik
Rbl2	Xbp1	Xbp1
Gnb2	Rttn	Rttn
Rab11a	Atl3	Atl3
Bahd1	Oplah	Oplah
Rnf44	Herc1	Herc1
Aqp6	Vps13c	Vps13c
Rusc1	Ubac1	Ubac1
Cyp4f16	Calcoco1	Calcoco1
Crabp1	Efcab14	Efcab14
Plekhm1	Mpp2	Mpp2
Sh3tc1	Epc2	Epc2
Rxfp3	Pkn2	Pkn2
Tspan8	Ngp	Ngp
Nos1ap	Kansl1	Kansl1
Ankrd11	Clstn1	Clstn1
Trib1	Abca16	Abca16
Epb41l5	Cyb561d2	Cyb561d2
Cidec	Cdsn	Cdsn
Tat	Tdp1	Tdp1
Sostdc1	Plcb1	Plcb1
Zfp459	Cbr2	Cbr2
Zfp462	Grb7	Grb7
Obp2a	Retreg3	Retreg3
Timm50	Gins4	Gins4
Gjc3	Fbxl18	Fbxl18
Large2	Zfp930	Zfp930
Lca5l	Lep	Lep
Dcaf7	Nfatc3	Nfatc3
Jcad	Kif20a	Kif20a
Rab11fip4	Kansl1	Kansl1
Rab5a	Rtbdn	Rtbdn
Aco1	Gpr108	Gpr108
Ackr3	Glyctk	Glyctk
Rnf113a1	Trpm7	Trpm7
Myo7a	Ik	Ik
Ctrc	Lpo	Lpo
Fpr3	Mipol1	Mipol1
Tubgcp2	Vstm2a	Vstm2a
Rnf38	Cib3	Cib3
Asb2	Gja8	Gja8
Mmp11	Slc39a8	Slc39a8
Mapkapk2	Diaph3	Diaph3
Tcf23	Lep	Lep
Egr1	Eif4h	Eif4h
Hnrnpab	Lcp2	Lcp2
Uroc1	Adamts18	Adamts18
Ppfia2	Csnk1g2	Csnk1g2
Dhx40	Dsg1b	Dsg1b
Rasa1	Erfe	Erfe
Atp11b	Agbl1	Agbl1
Pxk	Mettl5	Mettl5
Zscan10	Kmt2c	Kmt2c
Abitram	Gbx1	Gbx1
Mtmr12	Glyr1	Glyr1
Rnls	Fbp2	Fbp2
Ostf1	Apmap	Apmap
Jtb	Sema3f	Sema3f
Gm17359	Pkig	Pkig
Nudt13	Drg1	Drg1
Elk3	Pld4	Pld4
Tmem203	Arrdc5	Arrdc5
Cd300a	Xxylt1	Xxylt1
2900026A02Rik	Zc3h4	Zc3h4
Nadk2	Ubl7	Ubl7
Tonsl	Rev3l	Rev3l
Irgc1	Sprr1a	Sprr1a
Arsk	Mmp11	Mmp11
Loxl1	Syce1	Syce1
Rapgef1	Gnb1	Gnb1
Spata7	Diaph3	Diaph3
Gpaa1	Pus1	Pus1
Mgll	Ambra1	Ambra1
Hsf2	Rxfp3	Rxfp3
Tomm40	Thsd7a	Thsd7a
Copb2	Taco1	Taco1
Mogat1	Disc1	Disc1
Pip5k1c	Adamts12	Adamts12
Mrm2	Frmd4b	Frmd4b
Ifit1bl2	Ehmt1	Ehmt1
Fkbp1b	Sepsecs	Sepsecs
Ahctf1	Bicdl1	Bicdl1
Tcf4	Mapt	Mapt
Rtbdn	Capn12	Capn12
Map3k1	Efcab2	Efcab2
Ydjc	Zfp871	Zfp871
Rbbp8nl	Fgf2	Fgf2
Fbxw9	Txnip	Txnip
Penk	Gtpbp2	Gtpbp2
Cldn13	Kif20a	Kif20a
Mir124a-2	Spp1	Spp1
Man2a1	Tgm6	Tgm6
Arrdc5	Rnf10	Rnf10
Pom121	Phf8	Phf8
Ube2d3	Dbnl	Dbnl
Senp8	Trim59	Trim59
Prmt6	Pde4dip	Pde4dip
Fbxo15	Gngt2	Gngt2
Ppp2r5d	Etfdh	Etfdh
Cox8a	Ube2d3	Ube2d3
Ccdc83	Ints10	Ints10
Klf7	Robo3	Robo3
Spink12	Fads6	Fads6
Cr1l	Gnb2	Gnb2
Rcc2	Polr1c	Polr1c
Ambra1	Dpp9	Dpp9
Alkbh6	Nek1	Nek1
Usp38	Mccc1	Mccc1
Gfpt1	Tatdn2	Tatdn2
Ppp4r3b	E2f3	E2f3
Arhgef33	Zfp629	Zfp629
Ddx46	Pdlim7	Pdlim7
Stox2	Taar8b	Taar8b
Ywhaq	Pex6	Pex6
Hsbp1l1	Oplah	Oplah
Timp2	Snapin	Snapin
Alox15	Traf7	Traf7
Aak1	Csf2rb	Csf2rb
Glipr1	0610009B22Rik	0610009B22Rik
Slc10a4	Mrpl18	Mrpl18
Arrdc1	Dyrk1b	Dyrk1b
Gnb4	Gbx1	Gbx1
Zzef1	Med25	Med25
Saxo1	Dbnl	Dbnl
Atf7	Fitm2	Fitm2
2210010C04Rik	AU040320	AU040320
Acer1	Inpp1	Inpp1
Endou	Pex6	Pex6
Irf7	Fam162a	Fam162a
Pth	Sars	Sars
Grm8	Rbp4	Rbp4
Gpr157	Fads6	Fads6
Fgf3	Hdac1	Hdac1
Tusc3	Capn12	Capn12
Prdm5	Prc1	Prc1
Sra1	Ehmt1	Ehmt1
Gstm4	Rpusd2	Rpusd2
G3bp1	Coq6	Coq6
Polg2	Lsm1	Lsm1
Prkd2	Trf	Trf
Trim68	Setd6	Setd6
Emilin3	Nxn	Nxn
Stx1a	Greb1l	Greb1l
Syde1	Nbas	Nbas
Adgrb3	1700001O22Rik	1700001O22Rik
Zfp423	Awat2	Awat2
Tgm6	Polr3d	Polr3d
Bicdl1	Dop1a	Dop1a
Fbxo11	Dnaaf4	Dnaaf4
Setx	Barx2	Barx2
Adora2b	Ftsj1	Ftsj1
Atp6v1h	Wnt2b	Wnt2b
Mdh1b	Large2	Large2
Col1a2	Zc3h11a	Zc3h11a
Oas1a	Cep19	Cep19
Bcl11b	Sirpa	Sirpa
Lrrk1	Spryd3	Spryd3
Tuft1	Fzd8	Fzd8
Pdcd2	Nbas	Nbas
Tctn1	Ptp4a1	Ptp4a1
Snx10	Tonsl	Tonsl
Pabpc5	Mpdz	Mpdz
Caskin1	Wsb2	Wsb2
Vrk3	Diaph3	Diaph3
Mogs	Svep1	Svep1
Asb7	Pmepa1	Pmepa1
Rbbp4	Vps13b	Vps13b
Fmo3	Lsm1	Lsm1
Fam83d	E2f3	E2f3
Mmp15	Drg1	Drg1
Gkn1	Ubn2	Ubn2
Fkbp11	Arhgef33	Arhgef33
Folr1	Kansl1l	Kansl1l
Crybg1	Glipr1	Glipr1
1700025G04Rik	Agap1	Agap1
Pcnp	Pard3	Pard3
Gsg1l	Ptcd3	Ptcd3
Bloc1s6	Rnf157	Rnf157
Cdcp3	Nfatc3	Nfatc3
Tnfrsf18	Kbtbd8	Kbtbd8
Washc3	Pxk	Pxk
Rit1	Pigq	Pigq
Aire	Slc44a1	Slc44a1
Cplane1	Yars	Yars
Lhfp	Zfp182	Zfp182
Sclt1	Pik3r6	Pik3r6
Nck1	Rspo1	Rspo1
Bfsp1	Rnf10	Rnf10
Kcnh8	Ahsa1	Ahsa1
Eml2	Plekha5	Plekha5
Kcnt1	Pde4dip	Pde4dip
Prss12	Prmt6	Prmt6
Catsper3	Myo10	Myo10
Lrrc8a	Lss	Lss
Hif1an	Nhlh2	Nhlh2
Cops7a	Pus1	Pus1
Fndc3b	Kif20a	Kif20a
Scrib	Kansl1l	Kansl1l
Ifi208	Klk5	Klk5
Slc17a9	Cog6	Cog6
Tmem8b	Cog3	Cog3
Tango6	Hipk4	Hipk4
Il20rb	Wdr11	Wdr11
Ercc4	Ppp2cb	Ppp2cb
Slc22a3	Fads6	Fads6
Camk1d	Ahctf1	Ahctf1
Adrb2	Vopp1	Vopp1
Opn3	Oard1	Oard1
Lrch2	Col18a1	Col18a1
Ccn3	Rcn1	Rcn1
Lrrtm2	Cubn	Cubn
Rbm45	4931406C07Rik	4931406C07Rik
Nhsl2	Ftsj1	Ftsj1
Scin	Ehmt1	Ehmt1
Chst8	Dnase1l2	Dnase1l2
Ptchd3	Nlrp2	Nlrp2
Spata46	Pepd	Pepd
Kat5	Rnf10	Rnf10
Churc1	Rab39b	Rab39b
Gapvd1	Tmem11	Tmem11
Ica1	Ggh	Ggh
Cyp4v3	Mtmr12	Mtmr12
Aplnr	Ap4e1	Ap4e1
Iglon5	Agap1	Agap1
Mycbp2	Glyr1	Glyr1
Sspo	Mrap	Mrap
Ccl28	Sema3e	Sema3e
Zc3hav1l	Abcg8	Abcg8
Upf3a	1700001O22Rik	1700001O22Rik
Ncf1	Top2a	Top2a
Ube2f	Pmepa1	Pmepa1
Aadac	Zscan21	Zscan21
Negr1	Bbs7	Bbs7
Krt72	Cystm1	Cystm1
Laptm4b	Ubac1	Ubac1
Nucb1	Satb1	Satb1
Olfr392	Slc2a5	Slc2a5
Eloa	Enpp5	Enpp5
Mmp16	Reps2	Reps2
Unc5cl	C1qtnf5	C1qtnf5
Mapk6	Spata7	Spata7
Maats1	Inpp5e	Inpp5e
Rab34	Trim68	Trim68
Atp13a1	Slc7a11	Slc7a11
Med1	Trdmt1	Trdmt1
Alg10b	Cstf3	Cstf3
Adgb	Cdsn	Cdsn
Zbtb48	Adamtsl4	Adamtsl4
Inhbb	Tead1	Tead1
Zc2hc1a	Grik5	Grik5
Chd1	Plekha5	Plekha5
Abhd13	Shisal1	Shisal1
Tafa3	Nek1	Nek1
Gas6	Rbm25	Rbm25
Fam32a	Mdh1b	Mdh1b
Suclg2	Pmepa1	Pmepa1
Ipo7	Stoml1	Stoml1
Pramel12	AI837181	AI837181
Cgnl1	Chmp3	Chmp3
Erich3	Epc2	Epc2
Babam1	Cfap206	Cfap206
Fcgbp	Spns2	Spns2
Cndp2	Itfg2	Itfg2
Zfp503	Fbn2	Fbn2
Ccr8	Rnf168	Rnf168
Niban3	Zdhhc23	Zdhhc23
Fuz	Acadsb	Acadsb
Shroom2	Apmap	Apmap
Kpna2	Trip13	Trip13
1700034E13Rik	Hipk4	Hipk4
Bcar3	Mdm1	Mdm1
Hacl1	Car14	Car14
Cxcl1	Zfp871	Zfp871
Yy2	Sec24b	Sec24b
Pdik1l	Hmbs	Hmbs
Atxn7l2	Thra	Thra
Rasgrp3	Ap4e1	Ap4e1
Pgbd5	Brd4	Brd4
Hesx1	Aoc1	Aoc1
Cabp4	Ppfia3	Ppfia3
Tle4	Asb8	Asb8
Ifngr1	Awat2	Awat2
Nemp1	Tbce	Tbce
Jun	Wrnip1	Wrnip1
Gabpa	Mboat4	Mboat4
Dock11	Plekhm1	Plekhm1
Prss35	Dsc2	Dsc2
Gars	Dixdc1	Dixdc1
Haao	Spryd3	Spryd3
Eef1d	Sdc2	Sdc2
Chsy3	Ppfibp2	Ppfibp2
Myct1	Lpo	Lpo
Ccdc186	Dnmbp	Dnmbp
4833420G17Rik	Mapt	Mapt
Ssbp2	Prkab1	Prkab1
Lmod3	Fgf9	Fgf9
Grhl2	Nans	Nans
St14	Aasdhppt	Aasdhppt
Adamts9	Top2a	Top2a
Eif2b4	Scg5	Scg5
Cnpy2	Sema3e	Sema3e
Bbs1	Lyst	Lyst
Mgst2	Kcnv1	Kcnv1
Foxj3	Hectd4	Hectd4
Gpc1	Adamts6	Adamts6
Slc29a1	Aoc1	Aoc1
Slc25a1	Cyba	Cyba
Tctn3	Cog7	Cog7
Tmem30b	E2f3	E2f3
Hdgfl3	Ik	Ik
Psd	Brip1	Brip1
Ica1l	Hmcn1	Hmcn1
Tspan32	Zbtb5	Zbtb5
Edc3	Pik3r6	Pik3r6
Apbb2	Frmd6	Frmd6
Helq	Plekhg3	Plekhg3
Tnfaip8l1	Crisp3	Crisp3
B3galt6	Ell2	Ell2
Atrn	Slc26a9	Slc26a9
H2bc4	Tmem145	Tmem145
Lrrc8c	Rwdd1	Rwdd1
Il17rc	Pepd	Pepd
Ubox5	Pigq	Pigq
Il1rl2	Col18a1	Col18a1
Cdk6	Lypla1	Lypla1
Plekha1	Nlrp2	Nlrp2
Malrd1	Fbn2	Fbn2
Sstr2	Cep135	Cep135
Sun5	Ccnt2	Ccnt2
Fam221a	1700001O22Rik	1700001O22Rik
Hs3st5	Vps26c	Vps26c
Foxd4	Usb1	Usb1
Sufu	Anpep	Anpep
Mfng	Col18a1	Col18a1
Ino80c	Rab39b	Rab39b
Trap1	Cstdc3	Cstdc3
Wfdc1	Mbd5	Mbd5
Fth1	App	App
Lrrtm1	Zc3h14	Zc3h14
Larp6	Cstdc3	Cstdc3
Focad	E2f3	E2f3
Pald1	Ebna1bp2	Ebna1bp2
2700054A10Rik	Gjc3	Gjc3
Iars2	Pkn2	Pkn2
Rpl12	Gdi2	Gdi2
Elavl1	Cyp7a1	Cyp7a1
Inpp5j	Bms1	Bms1
Vwa2	Gngt2	Gngt2
Zkscan7	Cts6	Cts6
Gpa33	Wars	Wars
Tm4sf4	Zfp422	Zfp422
Ggnbp2	Cdk5rap3	Cdk5rap3
Tceal1	Ubl7	Ubl7
Irx6	Ncald	Ncald
Cav2	Stx5a	Stx5a
Resf1	Ap1g1	Ap1g1
Ndrg3	Ypel2	Ypel2
Il21r	Zfp830	Zfp830
Grik4	Anpep	Anpep
Enpp5	Pcsk1	Pcsk1
Vopp1	Tex2	Tex2
Ash1l	Cep43	Cep43
Slc6a6	Rnf168	Rnf168
Elmod1	Fbp2	Fbp2
Zbtb43	Trpm1	Trpm1
Ptcd3	Bmp4	Bmp4
Tyw1	Efcab2	Efcab2
Gm572	Gpaa1	Gpaa1
Ints10	Gins4	Gins4
Kif5a	Foxo3	Foxo3
Dnaaf4	Rab36	Rab36
Arap3	Atp11b	Atp11b
Irgm1	AW549877	AW549877
Msn	Dnmbp	Dnmbp
Wdyhv1	Lss	Lss
Tmem222	Ik	Ik
Nsun5	Rnls	Rnls
Rab18	Arhgap8	Arhgap8
Gspt2	Cep43	Cep43
Mrpl22	Spryd3	Spryd3
Adam32	Rcn1	Rcn1
Top3a	Ptp4a1	Ptp4a1
Ric8a	Spin1	Spin1
Htr4	Klkb1	Klkb1
Abce1	Yipf5	Yipf5
Dll1	Ehmt1	Ehmt1
Kcne1	Zbtb5	Zbtb5
Myo6	Ehmt1	Ehmt1
Cgas	Vars2	Vars2
Cenpj	Tead1	Tead1
Flot2	Gpsm2	Gpsm2
Arcn1	Rab39b	Rab39b
Nisch	Slc44a3	Slc44a3
Serpinb12	Lpcat1	Lpcat1
Mier1	Zbtb4	Zbtb4
Tmie	Rfx7	Rfx7
Gpt2	Myo10	Myo10
Mib2	Angptl1	Angptl1
Odf3l2	Tatdn2	Tatdn2
Marchf9	Limch1	Limch1
Xylb	Kansl1	Kansl1
Phex	Nos1ap	Nos1ap
Sox13	1700001O22Rik	1700001O22Rik
Gar1	Ahsa2	Ahsa2
Vangl2	Dyrk1b	Dyrk1b
Vnn1	Miga1	Miga1
Ppp3ca	Thap1	Thap1
Pik3c3	Msh3	Msh3
Zfp13	Klf7	Klf7
Rbfox3	Tlcd3b	Tlcd3b
Sec16b	Zfp580	Zfp580
Kmt5b	Atp5g2	Atp5g2
Nr1h4	Slc5a5	Slc5a5
Ncor2	Jmjd6	Jmjd6
Sfrp5	Npm3	Npm3
Grxcr1	Prom2	Prom2
Pjvk	Mthfsl	Mthfsl
Srsf4	Bms1	Bms1
Tnfaip1	Ylpm1	Ylpm1
Orc4	Nt5dc1	Nt5dc1
Snf8	Spp1	Spp1
B4galnt3	Plekha5	Plekha5
Yipf1	Arih1	Arih1
Ttll1	Cdk2ap2	Cdk2ap2
Bin1	Rcn1	Rcn1
Kptn	Syde1	Syde1
Tmem94	Dbr1	Dbr1
Mro	Trip13	Trip13
Rbpjl	Prkab1	Prkab1
Pcdh20	Rnf168	Rnf168
Sipa1	Wfdc11	Wfdc11
Fkbp10	Vps4a	Vps4a
Herc3	Adam32	Adam32
Psat1	Eef1akmt2	Eef1akmt2
Robo1	Orc6	Orc6
Stmn2	Sema4d	Sema4d
Lgr5	Adamts1	Adamts1
Nexmif	Ebna1bp2	Ebna1bp2
Cep290	Scfd1	Scfd1
Ebf2	Arl6ip1	Arl6ip1
Edem3	Cidea	Cidea
Fkbp4	Secisbp2l	Secisbp2l
Arhgap28	Tspan8	Tspan8
Frrs1l	AW549877	AW549877
Jak3	Glyr1	Glyr1
Npas3	Lca5l	Lca5l
Ebf1	Samd7	Samd7
Ncoa2	Sirt1	Sirt1
Dtx4	Hook2	Hook2
Fam83h	Zfp462	Zfp462
Atg7	Med12l	Med12l
Ache	Abca1	Abca1
Cnih2	Tlcd3b	Tlcd3b
Rnf4	Strn4	Strn4
Birc6	Pdhx	Pdhx
Cluh	1700001O22Rik	1700001O22Rik
Enkur	Cldn13	Cldn13
Bbip1	Stoml1	Stoml1
Tomm6	Klk5	Klk5
Fam126a	Zhx3	Zhx3
Upf3b	Sirt1	Sirt1
Hdac4	Fgf9	Fgf9
Gria1	Pkig	Pkig
Cacna2d1	Nub1	Nub1
Sipa1l1	Dennd5b	Dennd5b
Kcnb1	Rab39b	Rab39b
Tmod2	Herc1	Herc1
Ndrg1	Zfp182	Zfp182
Kbtbd7	Dyrk1b	Dyrk1b
Fzd1	Ncoa3	Ncoa3
Rap2b	Vwa5a	Vwa5a
Cnr1	Cts6	Cts6
Nrros	Zscan21	Zscan21
Bpifa2	Gstm4	Gstm4
Dsg1c	Vps37d	Vps37d
Efr3b	Hipk4	Hipk4
Lepr	Cyb561	Cyb561
Foxp1	Gkap1	Gkap1
Shank2	Ackr3	Ackr3
Neurod2	Ap4e1	Ap4e1
Nptn	Pard3b	Pard3b
Vgf	Atg2b	Atg2b
Pfdn2	Fdx1	Fdx1
Cpox	Cln8	Cln8
Arv1	Mthfd2	Mthfd2
Kcnma1	Mif4gd	Mif4gd
Grm7	Myo10	Myo10
Ddx58	Raet1c	Raet1c
Nlgn3	Msn	Msn
Ncoa1	Ppp2r5c	Ppp2r5c
Hpca	Ptprk	Ptprk
Zpld1	Lpcat2b	Lpcat2b
Cbr3	Trf	Trf
Pcp4l1	Dnmbp	Dnmbp
Scamp5	Ydjc	Ydjc
Zfp654	Diaph3	Diaph3
Chn1	Bscl2	Bscl2
Dnajc12	Slc25a10	Slc25a10
Zmym2	Lama4	Lama4
Txnl4a	Rnf43	Rnf43
Fndc9	Afg1l	Afg1l
Sox14	Cth	Cth
Adcy1	Ucp1	Ucp1
Kif3c	Jmjd6	Jmjd6
Tppp	Pigq	Pigq
Ptms	Top3a	Top3a
Pde6a	Cd300a	Cd300a
Vti1a	Lss	Lss
Tom1	Trim59	Trim59
Atp6v1a	Ifi27l2a	Ifi27l2a
Cyp4a31	Tnks	Tnks
Cela1	Abitram	Abitram
Kcnd3	Myo7a	Myo7a
Cacna1b	Brd4	Brd4
Ndrg4	Eif4ebp3	Eif4ebp3
Pcdh9	Pcdh18	Pcdh18
Pwwp3a	Fam160b1	Fam160b1
Dnajb5	Zbtb5	Zbtb5
Hcn1	Emc8	Emc8
Krtap17-1	Ankrd11	Ankrd11
Pxdn	Zbtb5	Zbtb5
Vkorc1l1	Cdsn	Cdsn
Ilvbl	Secisbp2	Secisbp2
Kcnq5	Pkig	Pkig
St7	Apmap	Apmap
Kcnj6	Krt80	Krt80
Hmox2	Hipk4	Hipk4
Elfn2	Macrod1	Macrod1
Cdip1	Ctsh	Ctsh
Ppp1r9b	Gngt2	Gngt2
Chd1l	Sox30	Sox30
Arl4a	Dyrk1b	Dyrk1b
Cdh23	Rspo1	Rspo1
Stxbp1	Ankrd13c	Ankrd13c
Tbc1d30	Fkbp1b	Fkbp1b
Mpz	Duoxa2	Duoxa2
Vldlr	Etfdh	Etfdh
Rer1	Ncoa6	Ncoa6
Nwd2	Gmpr	Gmpr
Csnk2a2	Pdcd2	Pdcd2
Tecpr2	Cep43	Cep43
Ptchd1	Slc25a10	Slc25a10
Shisa7	Spin1	Spin1
Zwint	Cyb5r3	Cyb5r3
Aqp1	Tmem104	Tmem104
Dtx1	E2f3	E2f3
Gosr2	Sepsecs	Sepsecs
Lyn	Zbtb12	Zbtb12
Nin	Nxn	Nxn
Ecpas	Nos1ap	Nos1ap
Antkmt	Sema3e	Sema3e
Dcaf10	Atxn7l3	Atxn7l3
Ptpru	Ankrd27	Ankrd27
Ajap1	Cep43	Cep43
Strbp	Zbtb24	Zbtb24
Cldn11	Atg4d	Atg4d
Ap5m1	Klhl12	Klhl12
Bola1	Trf	Trf
Cyp27b1	Myo10	Myo10
Plxnb1	Ptp4a1	Ptp4a1
Tent5a	Ctps	Ctps
Abca2	1700001O22Rik	1700001O22Rik
Gsk3a	Ncald	Ncald
Cpe	0610009B22Rik	0610009B22Rik
Gpr137	Dnd1	Dnd1
Ing2	Pibf1	Pibf1
Maged1	Mipol1	Mipol1
Emc10	Diaph3	Diaph3
Vsig4	Asb2	Asb2
Cracd	Afg1l	Afg1l
Psmc6	Pus1	Pus1
1700021F07Rik	Dyrk1b	Dyrk1b
Rimklb	Tubgcp2	Tubgcp2
Cxxc4	Ahsa2	Ahsa2
Sez6l	Lmo1	Lmo1
Rab6b	Lpcat1	Lpcat1
Marco	Dnase1l2	Dnase1l2
1700086L19Rik	Mpdz	Mpdz
Rhoq	Cyp4f14	Cyp4f14
Syncrip	Galk2	Galk2
Cyld	Aoc1	Aoc1
Mmaa	Eif4h	Eif4h
Bean1	Trib2	Trib2
Gpr153	Ube4a	Ube4a
Syn3	Abi2	Abi2
Macrod2	Lsm1	Lsm1
Syt4	Barx2	Barx2
Tmem240	Ube2e1	Ube2e1
Stx16	Atxn7l3	Atxn7l3
Hexb	Saxo1	Saxo1
Epg5	Gbx1	Gbx1
Ccdc141	Cstb	Cstb
Ube3a	Rspo1	Rspo1
Npr2	Tex2	Tex2
Cyp17a1	Adipor1	Adipor1
Kcnc3	Tagap1	Tagap1
Sp5	Mllt6	Mllt6
Timm22	Ppfia4	Ppfia4
Srsf5	Nutf2	Nutf2
C2cd3	Ehmt1	Ehmt1
Dusp18	Plac8	Plac8
Aktip	Kdm8	Kdm8
Wdr36	Mapkap1	Mapkap1
Smarca2	Abca16	Abca16
Adprm	Nr1d1	Nr1d1
Wbp2	Siva1	Siva1
Gja10	Asb8	Asb8
Acbd5	A930017K11Rik	A930017K11Rik
Bicc1	Cep19	Cep19
Kif1b	Mdm1	Mdm1
Champ1	Plscr1	Plscr1
Egfem1	Gsta4	Gsta4
Hrh1	Gna15	Gna15
Mylip	Ldah	Ldah
Zfp142	Ppfibp2	Ppfibp2
Slc35b4	Ift81	Ift81
Ppp2r2b	Synj1	Synj1
Grin3b	Rasa1	Rasa1
Tmem151b	Slc44a1	Slc44a1
Kcnf1	Mettl5	Mettl5
Ppp1r32	Rcc1	Rcc1
Slc39a5	Trim13	Trim13
Rap1gap2	Nbas	Nbas
Efna5	Etfdh	Etfdh
Specc1l	Adgrg7	Adgrg7
Slc2a13	AW549877	AW549877
Plb1	Cotl1	Cotl1
Adgrb2	Glyr1	Glyr1
Eid2	Rab10	Rab10
Gpr22	Hbs1l	Hbs1l
Safb2	Strn4	Strn4
Trpm3	Trpm1	Trpm1
Tafa1	B4galt5	B4galt5
Ino80	Lpcat1	Lpcat1
Il2ra	Trmt1	Trmt1
Bach2	Copb2	Copb2
Amigo1	Rnf113a1	Rnf113a1
Actrt3	Dennd5b	Dennd5b
Slc6a3	Spns2	Spns2
Atp9a	Kif20a	Kif20a
Fscn1	Aspn	Aspn
Idh3b	Aurka	Aurka
Lefty1	Ap1s2	Ap1s2
Pcdh10	Rab35	Rab35
Hirip3	Cog3	Cog3
Chtf18	Csk	Csk
Rtl10	Shmt2	Shmt2
H1f10	9930012K11Rik	9930012K11Rik
Rfxap	Med20	Med20
Zfp804a	Bmp2k	Bmp2k
Arpc5l	Tbc1d4	Tbc1d4
Mapk15	Ggps1	Ggps1
Tpo	Cyb561a3	Cyb561a3
Stk35	Ric8b	Ric8b
Plcb4	Tomm40	Tomm40
9530003J23Rik	Cts6	Cts6
Kctd9	Emc8	Emc8
Rsph9	Pus1	Pus1
Cyp19a1	Pla2g10	Pla2g10
Gpr135	Ell2	Ell2
Gpr173	Fdx1	Fdx1
Gad2	Dst	Dst
Zdhhc3	Mfsd1	Mfsd1
Fcgr3	E2f3	E2f3
Rbm4b	Rnf135	Rnf135
Nobox	Tex2	Tex2
Rnf214	Nacc1	Nacc1
Nol4	Efcab14	Efcab14
Pbrm1	Bmp4	Bmp4
Lats1	Myoz1	Myoz1
Kifc1	Ankrd35	Ankrd35
Fgf10	Zbtb4	Zbtb4
Snrnp27	Capn12	Capn12
Cfi	Cotl1	Cotl1
Gatm	Epc2	Epc2
Kif13a	Pex6	Pex6
Ap2a1	Rasal3	Rasal3
Pitx3	Mogat1	Mogat1
Tchh	Pigq	Pigq
Galnt12	Agbl1	Agbl1
Zyg11b	Slc30a4	Slc30a4
Cast	Krt86	Krt86
Pon3	Timm50	Timm50
Wdr45	Nodal	Nodal
Pate4	Hgd	Hgd
Npcd	Map3k7	Map3k7
Epha3	Spns2	Spns2
Pparg	Gspt2	Gspt2
Otud6a	Nek1	Nek1
Runx3	Rnf44	Rnf44
Ckb	Usp31	Usp31
Smyd5	Cib3	Cib3
Hipk3	Aldh1l1	Aldh1l1
Tubal3	Nub1	Nub1
Mme	Loxl1	Loxl1
Zfp106	Timp3	Timp3
Hcrt	Dst	Dst
Ccdc124	Yipf5	Yipf5
Prdm14	Vps33a	Vps33a
Atp1a3	Pebp1	Pebp1
Dapk1	Eppin	Eppin
Gpr33	Hmmr	Hmmr
Chd3	Ndfip2	Ndfip2
Rnf115	Cidea	Cidea
Relch	Emilin3	Emilin3
Dpf3	Nt5dc1	Nt5dc1
Slc6a14	Sdr42e1	Sdr42e1
Tex37	Tspan8	Tspan8
Kcnq3	Nsun5	Nsun5
Alms1	Hps6	Hps6
Aacs	Hmcn2	Hmcn2
Nacc2	Wdsub1	Wdsub1
Slc4a10	Ubl7	Ubl7
Usp29	Vps13b	Vps13b
Arhgef16	Man2a1	Man2a1
Cbarp	Atg4b	Atg4b
Tspyl4	Dyrk1b	Dyrk1b
Gpr61	Atp5g2	Atp5g2
Pak5	Ik	Ik
Prg4	Ubl7	Ubl7
Xkr4	Mrm2	Mrm2
Prdm8	Cdsn	Cdsn
Eif2d	Fndc3a	Fndc3a
Trarg1	Plekha5	Plekha5
Serpinb10	Tmem74	Tmem74
P3h2	Abi2	Abi2
Tubg1	Ahsa2	Ahsa2
Capn10	Pmepa1	Pmepa1
Kcnb2	Nell1	Nell1
Slc26a10	Phkg1	Phkg1
Slc41a3	Rbl2	Rbl2
Hook3	Rab11fip4	Rab11fip4
Gnpda2	Rnf168	Rnf168
Dpf1	C1qtnf5	C1qtnf5
Gdf10	Cib3	Cib3
Wnk2	Rnf10	Rnf10
Zfp512	Tex2	Tex2
Pcdhgb1	Gnptab	Gnptab
Erf	Fpr3	Fpr3
Uchl5	Klkb1	Klkb1
Rabgap1	Kdm8	Kdm8
Cops4	Zfp827	Zfp827
Krt90	Dbnl	Dbnl
Lrit3	Ostf1	Ostf1
Plekha3	Ptma	Ptma
Tg	Calhm2	Calhm2
Tubb2a	Mmd	Mmd
Nav2	Stim1	Stim1
Dennd6a	Tead1	Tead1
Ap3s2	Col18a1	Col18a1
Steap2	Wars	Wars
Stt3b	Cr1l	Cr1l
Hells	Arvcf	Arvcf
Rab11fip3	R3hcc1l	R3hcc1l
Comt	Kdm8	Kdm8
Clstn2	a	a
Dnajc28	Spp1	Spp1
Ube2b	Irgc1	Irgc1
Atp5md	Mettl5	Mettl5
Th	Scamp2	Scamp2
Usp22	Dnm1l	Dnm1l
Ralgapa1	Tmem203	Tmem203
Erap1	Slc17a2	Slc17a2
Ndufs1	Clec5a	Clec5a
Pcyox1l	Lyplal1	Lyplal1
Hps5	Spp1	Spp1
Ntf5	Cyp7a1	Cyp7a1
Taf2	Lama1	Lama1
Armh4	Lca5l	Lca5l
Gpr182	Dbn1	Dbn1
Cbx4	Brd4	Brd4
Leprotl1	Gnb1	Gnb1
Scn4b	Slc25a24	Slc25a24
Zfp287	Slc44a3	Slc44a3
Nnt	4932438A13Rik	4932438A13Rik
Ilk	1700001O22Rik	1700001O22Rik
Txndc5	Ptma	Ptma
Nrsn1	Camsap3	Camsap3
Myo3a	Spp1	Spp1
Cdh4	Obp2a	Obp2a
Bzw2	Sdc2	Sdc2
Zfp60	Slc24a5	Slc24a5
Zfp512b	Glyr1	Glyr1
Pde6b	Fam162a	Fam162a
Slc6a2	Efna4	Efna4
Smoc1	Fbxo21	Fbxo21
Csnk1g1	Sema3e	Sema3e
Kiss1r	Ubxn7	Ubxn7
Creb3	Lama1	Lama1
Tanc2	Ilkap	Ilkap
Prdm12	Slc10a4	Slc10a4
Eif2s2	Slc44a1	Slc44a1
Sik2	Zbtb4	Zbtb4
Tas2r103	Pgam5	Pgam5
Ewsr1	Med25	Med25
Fndc4	Trib1	Trib1
Gm5547	Hdac1	Hdac1
Syt7	Galnt13	Galnt13
Eef1b2	Mccc1	Mccc1
Tpte	Atf7	Atf7
Wdr6	Spp1	Spp1
Lpgat1	Diaph3	Diaph3
Steap3	Hsd17b4	Hsd17b4
Tmem60	Yae1d1	Yae1d1
Sirt4	Kdm8	Kdm8
Sirt3	Aldh2	Aldh2
Ghrhr	Zbtb24	Zbtb24
Dipk1c	Mbd5	Mbd5
Kyat1	Aldh1l2	Aldh1l2
Dync1li2	Arf3	Arf3
Kcnj3	Adgrb3	Adgrb3
Mex3b	Mfsd8	Mfsd8
Serac1	Adgrl4	Adgrl4
Tnfrsf1b	Tbc1d5	Tbc1d5
Zfp641	Parp1	Parp1
Chrdl1	Ifit1bl2	Ifit1bl2
Jpt1	Grm6	Grm6
Bmp6	Nos2	Nos2
B4gat1	Bscl2	Bscl2
Gnao1	Stx1a	Stx1a
Ppp4r2	Elapor1	Elapor1
Camk2b	Setx	Setx
Ppp1r26	Ik	Ik
Wdr41	Rnf168	Rnf168
Dpyd	D630023F18Rik	D630023F18Rik
Cnp	Trim37	Trim37
Neto2	Ehmt1	Ehmt1
Slit1	Pkig	Pkig
Strn3	Dzank1	Dzank1
Prrc2c	Wdr33	Wdr33
Fbxo38	Cdca5	Cdca5
Zfp281	Lep	Lep
Pcgf3	Knl1	Knl1
Lgi4	Agap1	Agap1
Iqch	Ik	Ik
Ppp2r5e	Chordc1	Chordc1
Sec61b	Farp1	Farp1
Cyb5d2	Cstb	Cstb
Sec14l1	Laptm4a	Laptm4a
Chrm4	Kansl1	Kansl1
Itsn2	Nab2	Nab2
Cacng5	Tex2	Tex2
Prickle4	Arhgap24	Arhgap24
Bves	Atg4b	Atg4b
Msantd2	Acer1	Acer1
Dguok	Tbce	Tbce
Tmem86a	Pitx1	Pitx1
Rsad2	Milr1	Milr1
Gpbp1	Ldah	Ldah
Psmc2	Ccnt2	Ccnt2
BC048562	Pigq	Pigq
Vav2	Trib2	Trib2
Fbxo41	Zbtb5	Zbtb5
Stard10	Dennd5b	Dennd5b
Phf14	Klk5	Klk5
Eepd1	Dusp11	Dusp11
Gm94	Pfkfb4	Pfkfb4
Plbd2	Hsd17b4	Hsd17b4
Rab5b	Trf	Trf
Hcst	Dhx40	Dhx40
Rnf7	Ube4a	Ube4a
Spag4	Usp31	Usp31
Dhx37	Slc20a2	Slc20a2
Zfp42	Prpf40a	Prpf40a
Ldb3	Pyroxd1	Pyroxd1
Rilp	Apoc4	Apoc4
Ddr1	Fbp2	Fbp2
Cx3cl1	Knstrn	Knstrn
Bbc3	Lsm1	Lsm1
Tmem63a	Cstf3	Cstf3
Btg2	Slc37a1	Slc37a1
Ube2j2	Pigq	Pigq
Ptp4a3	Nxn	Nxn
1700093K21Rik	Slc44a1	Slc44a1
Hhatl	4932438A13Rik	4932438A13Rik
Snx18	Tspyl2	Tspyl2
Ccnd2	E2f3	E2f3
Rnf25	Rxfp3	Rxfp3
Fam120a	Rnf43	Rnf43
Ift122	Akr1d1	Akr1d1
Klhdc7b	Atp11b	Atp11b
Lipe	Emg1	Emg1
Mtpap	Nudt13	Nudt13
Sap18	Pus1	Pus1
Ftl1	Rrp1b	Rrp1b
B3galt1	Ppfia2	Ppfia2
Pank3	Sgip1	Sgip1
Elavl4	Pus1	Pus1
Kdm1a	Knl1	Knl1
Piezo1	Cyp4f14	Cyp4f14
Mrps22	Dennd5b	Dennd5b
Tdrd3	Adipor1	Adipor1
Vezt	Slc25a10	Slc25a10
Hsd17b11	Wrnip1	Wrnip1
Lnpep	Spns2	Spns2
Cib1	Agbl1	Agbl1
Lrrc49	Zbtb5	Zbtb5
Casr	Aldh16a1	Aldh16a1
Cdk17	Fbn2	Fbn2
Polr2l	Eif4g2	Eif4g2
Abhd8	Vps35	Vps35
Tnks1bp1	Milr1	Milr1
Wbp1l	Trim39	Trim39
Asxl1	Usp50	Usp50
Hspb8	Nutf2	Nutf2
Slc25a44	Kansl1l	Kansl1l
Phip	Tspyl2	Tspyl2
Pcsk2	Ik	Ik
Rab26	Svep1	Svep1
Dtx3l	Ppfia2	Ppfia2
Ccdc92	Ap4e1	Ap4e1
Lrrc3	Fancd2	Fancd2
Zfp612	Asb8	Asb8
Atp5l	App	App
Shisa4	Brd4	Brd4
Fam83g	Gpr157	Gpr157
Ctdsp1	Ackr3	Ackr3
Phldb1	Glyr1	Glyr1
Pdzd8	Rnf38	Rnf38
Usp26	Gins4	Gins4
Trappc2l	Svep1	Svep1
Ehmt2	Pdhx	Pdhx
Sgce	Il1f5	Il1f5
Aanat	AI837181	AI837181
Cnot7	Fastkd2	Fastkd2
Rxylt1	Adgrg7	Adgrg7
Apom	Iqcb1	Iqcb1
Psme1	Mapkap1	Mapkap1
Clec3a	Diaph3	Diaph3
Sec11c	Dap	Dap
Cfap69	Ctsh	Ctsh
Kctd16	Aoc1	Aoc1
Cttnbp2nl	Capn12	Capn12
Piezo2	Spidr	Spidr
Efna2	Galntl5	Galntl5
Arl4d	Tex2	Tex2
Mrpl41	Klk5	Klk5
Cherp	Arhgef33	Arhgef33
Fads1	Trib2	Trib2
Pdlim4	Tex2	Tex2
Samd11	Large2	Large2
Hmg20a	Epb41l1	Epb41l1
Rsbn1	Actn4	Actn4
Ap3b2	Trim39	Trim39
Isca1	Actg2	Actg2
Rrs1	Abhd17b	Abhd17b
Rab31	Rxfp2	Rxfp2
Scd4	Gkap1	Gkap1
Srsf9	Vps13b	Vps13b
Tox2	Mfsd8	Mfsd8
Esrra	Dsg1b	Dsg1b
Tent4a	Mau2	Mau2
Lhx6	Sdc4	Sdc4
Ogn	Zfp462	Zfp462
Prpf6	Hsbp1l1	Hsbp1l1
Klhdc7a	Hmbox1	Hmbox1
Pank1	Afg1l	Afg1l
Dync1h1	Col4a3	Col4a3
Rgl3	Slc30a2	Slc30a2
Iqsec3	Usp53	Usp53
Epdr1	Ik	Ik
Plcz1	Trp53inp2	Trp53inp2
Gh	Slc7a11	Slc7a11
Trp53bp2	Crb2	Crb2
Bpnt2	Rxfp2	Rxfp2
Ndufa10	Ap4e1	Ap4e1
Gpd1l	Tnks	Tnks
Ankle1	Pigq	Pigq
Abcb4	Hmmr	Hmmr
Rnf112	Tex2	Tex2
[truncated: 1,088 more rows]

## Sheet: Sheet4
https://pubmed.ncbi.nlm.nih.gov/20562862/					GeneSymbol (mouse)
not including rn, maybe later					Ace2
					Acp6
					Acpl2
					Acsbg2
					Acsf2
					Adam18
					Adam30
					Adam32
					Adam33
					Adamts12
					Adamtsl1
					Agpat4
					Agpat6
					Agr3
					Alb
					Alg2
					Amica1
					Angptl1
					Angptl2
					Angptl3
					Angptl4
					Angptl6
					Angptl7
					Aph1c
					Apln
					Apoa5
					Arsg
					9030425E11Rik
					Aspn
					Atp13a5
					Mfsd7
					Boc
					Btnl9
					4632428N05Rik
					2610528A11Rik
					AI462493
					C530028O21Rik
					2900064A13Rik
					AU021092
					A430084P05Rik
					9030607L17Rik
					2310044H10Rik
					C1galt1c1
					9430015G10Rik
					2610109H07Rik
					Gm128
					0610031J06Rik
					2510006D16Rik
					C1qtnf1
					C1qtnf2
					C1qtnf3
					C1qtnf5
					C1qtnf6
					C1qtnf9
					U46068
					4931408A02Rik
					0610007C21Rik
					1500015O10Rik
					1700040I03Rik
					3110079O15Rik
					4930455C21Rik
					BC037156
					Gm94
					2300002M23Rik
					BC004004
					5930434B04Rik
					Car14
					Car9
					Cadm1
					Cadm3
					Cbln3
					Cbln4
					Ccbe1
					Ccdc126
					novel secreted
					Cd164l2
					Cd200r1
					Cd300a
					Cd300lb
					Cd300lg
					Cd320
					Cdan1
					Cdcp1
					Cdh19
					Ceacam19
					Chodl
					Chpf
					Chrdl2
					Chst14
					Chsy1
					AI747448
					Clca6
					Cldn1
					Cldn14
					Cldn18
					Cldn2
					Cldn6
					Cldn8
					Clec12b
					Clec14a
					Clec1a
					Clec1b
					Clec3a
					Clec4e
					Clec4g
					Clec7a
					Cmtm2a
					Cndp1
					Cnih
					Cnpy3
					Cnpy4
					Cog7
					Colec11
					Cpa4
					Cpxm2
					Crb3
					Creld1
					Creld2
					Crim1
					Crispld1
					Crispld2
					Crlf3
					Crtam
					Csgalnact1
					2010209O12Rik
					Cst9
					Cthrc1
					Ctsl
					Cuzd1
					Cxcl14
					Cxcl16
					Cxcl17
					Cytl1
					Dgat2
					Dhrs3
					Dhrs7b
					9130213B05Rik
					E430002G05Rik
					Dkk2
					Dkk3
					Dll4
					Dmkn
					Dolk
					Dpep2
					Dpy19l2
					Efemp2
					Egfl6
					Egfl8
					Eltd1
					Emp1
					Enpp5
					Enpp6
					Enpp7
					Epgn
					Epha6
					Erap1
					Esam
					2900046G09Rik
					BC056923
					EG620393
					BC026682
					novel MEM
					BC064033
					ORF9
					Oit1
					4432416J03Rik
					1200015F23Rik
					Fcrl1
					Fcrls
					Fcrl5
					Fcrla
					Fgf15
					Fgf21
					Fgf22
					Fgf23
					Fgfrl1
					Fibcd1
					4932417I16Rik
					Flrt1
					Flrt2
					Flrt3
					Fstl3
					Fuca2
					Fxyd4
					Galnt14
					Gdpd5
					Gfral
					Gkn2
					Glb1l2
					Glipr1l1
					6030468B19Rik
					Glt8d1
					Glt8d2
					Gpa33
					Gpc4
					Gpc6
					Gpihbp1
					Gpr113
					Gpr114
					Gpr125
					Gpr183
					Gpr56
					Gpr89
					Gpx7
					2310016C16Rik
					Gramd1c
					Hamp
					Hapln3
					Havcr1
					Hepacam2
					Hgfac
					Hhip
					Hhipl2
					MGI:2446259
					Hsd17b11
					Hsd17b13
					Ifne1
					Ifnk
					Igfl3
					Igsf9
					Il17b
					Il17c
					Il17d
					Il17f
					Il17rb
					Il17rc
					Il17rd
					Il17re
					Il1f10
					Il1f5
					Il1f9
					Il20
					Il20rb
					Il22
					Il22ra1
					Il22ra2
					Il31ra
					Ints1
					Islr2
					Itih5
					Itln1
					Jam2
					Jam3
					Kazald1
					5330417C22Rik
					Kirrel2
					Kirrel3
					Klk11
					Klk12
					Klrk1
					mammaglobin 1
					Layn
					Lcn6
					Lctl
					Leprotl1
					Lgr6
					Lhfpl3
					Lingo1
					Lman1l
					Acp1
					1110012D08Rik
					Mrcl
					EG624219
					2210415F13Rik
					3830408D24Rik
					Lrig3
					Lrp10
					Lrrc20
					Lrrc33
					Lrrc4
					Lrrc4c
					Lrrc8a
					Lrrn1
					Lrrn2
					Lrrn3
					Lrrn4cl
					Lrrtm1
					Lrrtm3
					Lrrtm4
					Lycat
					Lynx1
					Lypd1
					Lypd2
					Lypd4
					Lypd5
					Lypd6
					Lypla3
					Lyzl1
					Magt1
					Mal
					Mansc1
					Sppl3
					Megf9
					Mesdc2
					Mettl7a1
					Mfsd2
					D15Mgi27
					Mia3
					Mmp27
					Mpzl1
					Mpzl2
					Mpzl3
					Mrpl55
					Ms4a14
					Ms4a4b
					Ms4a4c
					Ms4a4d
					Ms4a6b
					Ms4a6c
					Ms4a6d
					Muc15
					Muc16
					Muc20
					Mupcdh
					Mxra8
					Myadm
					Neto2
					Nnat
					Nox1
					Npnt
					Nrn1l
					Ntng1
					Nxph4
					Oit3
					Olfm3
					Olfm4
					Olfml1
					Olfr78
					Ostm1
					Otor
					Papln
					Pcdh12
					Pcdhb18
					Pcdhb16
					Pcolce2
					Pdgfc
					Pdgfd
					Perld1
					Pgap1
					Pglyrp2
					Pi16
					Pigt
					Pkd1l1
					Plvap
					Plxdc2
					Plxna2
					Podn
					Pomgnt1
					Prap1
					Prom2
					Prss22
					Prss35
					Prssl1
					Reg3b
					Reg4
					Retn
					Retnlb
					Retsat
					Ric3
					Robo4
					Rspry1
					Rtn4r
					Sbsn
					Scgb3a1
					Scn2b
					Scpep1
					Scrg1
					Sel1l
					Sema4a
					Sema4b
					Serinc1
					Serpina10
					Sez6l
					Sez6l2
					Sfrp2
					Shisa2
					Shisa4
					Sidt2
					Sigirr
					Siglecg
					Siglec5
					Siglece
					Slamf7
					Slamf8
					Slamf9
					Slc29a3
					Slc2a3
					Slc30a5
					Slc35e3
					Slc35f5
					Slc39a14
					Slc39a6
					Slc39a8
					Slc44a3
					Slc44a4
					Slc7a5
					Slit3
					Sost
					Spaca4
					Spink4
					Spink6
					Spink7
					Spint1
					Stard3nl
					Steap2
					Stra6
					Sulf1
					Sulf2
					Sumf1
					A530080P10
					Susd4
					Tac2
					Tbl2
					Thsd1
					Tinagl1
					Tlr3
					Tlr7
					Tlr8
					Tm4sf20
					Tmc2
					Tmco3
					Tmeff2
					Tmem107
					Tmem108
					Tmem119
					Tmem123
					Tmem130
					Tmem139
					Tmem149
					Tmem161b
					Tmem178
					Tmem204
					Tmem207
					Tmem27
					Tmem41a
					Tmem43
					Tmem50a
					Tmem52
					Tmem77
					Tmem81
					Tmem98
					Tmprss2
					Tmprss3
					Tmprss4
					Tmprss6
					Tmub1
					Tmub2
					Tnfrsf19
					Tnfrsf25
					Tnmd
					Tpbg
					Treml1
					Treml2
					Trhde
					Trpm2
					BC048599
					Tsku
					Tspan12
					Tspan18
					Txndc1
					Txndc12
					Unc5b
					Uts2
					Vapb
					Vasn
					Vit
					Vtcn1
					Vwc2
					Wfdc12
					Wfdc5
					Wif1
					Wnt9b
					Zdhhc11
					Zdhhc24
					Zdhhc9
